# Supplementary material for: Predicting the bacterial host range of plasmid genomes using the language model-based one-class support vector machine algorithm
Source: Microb Genom. 2025 Feb 11;11(2):001355. doi: 10.1099/mgen.0.001355 (PMC12282233; doi:10.1099/mgen.0.001355)
Supplement: Uncited Supplementary Material 2. [file mgen-11-01355-s002.xlsx]

## Sheet: Sheet1
Supplementary Table 1
The plasmid accessions used in the construction of HRPredict.
Accession_id	Family	Genus	Species
AP026799.1	Bifidobacteriaceae	Bifidobacterium	Bifidobacterium sp. Kim37-2
CP127179.1	Enterococcaceae	Enterococcus	Enterococcus faecalis
CP127178.1	Enterococcaceae	Enterococcus	Enterococcus faecalis
CP127166.1	Paracoccaceae	Marivivens	Marivivens sp. LCG002
CP127169.1	Micrococcaceae	Glutamicibacter	Glutamicibacter nicotianae
CP127158.1	Enterobacteriaceae	Klebsiella	Klebsiella pneumoniae
CP127157.1	Enterobacteriaceae	Klebsiella	Klebsiella pneumoniae
CP127156.1	Enterobacteriaceae	Klebsiella	Klebsiella pneumoniae
CP127155.1	Enterobacteriaceae	Klebsiella	Klebsiella pneumoniae
CP127154.1	Enterobacteriaceae	Klebsiella	Klebsiella pneumoniae
CP127118.1	Micrococcaceae	Paenarthrobacter	Paenarthrobacter sp. R1
CP127117.1	Micrococcaceae	Paenarthrobacter	Paenarthrobacter sp. R1
CP127116.1	Micrococcaceae	Paenarthrobacter	Paenarthrobacter sp. R1
CP127098.1	Staphylococcaceae	Staphylococcus	Staphylococcus haemolyticus
CP127097.1	Staphylococcaceae	Staphylococcus	Staphylococcus haemolyticus
AP027150.1	Methylocystaceae	Methylocystis	Methylocystis bryophila
AP027148.1	Methylocystaceae	Methylocystis	Methylocystis iwaonis
AP027147.1	Methylocystaceae	Methylocystis	Methylocystis iwaonis
AP027146.1	Methylocystaceae	Methylocystis	Methylocystis iwaonis
AP027145.1	Methylocystaceae	Methylocystis	Methylocystis iwaonis
AP027144.1	Methylocystaceae	Methylocystis	Methylocystis iwaonis
AP027143.1	Methylocystaceae	Methylocystis	Methylocystis iwaonis
AP025261.1	Burkholderiaceae	Paraburkholderia	Paraburkholderia terrae
NZ_MW598241.1	Enterobacteriaceae	Escherichia	Escherichia coli
NZ_MW598245.1	Enterobacteriaceae	Escherichia	Escherichia coli
NZ_MW598240.1	Enterobacteriaceae	Escherichia	Escherichia coli
NZ_MW598244.1	Enterobacteriaceae	Escherichia	Escherichia coli
NZ_MW598246.1	Enterobacteriaceae	Escherichia	Escherichia coli
NZ_MW598239.1	Enterobacteriaceae	Escherichia	Escherichia coli
NZ_MW310586.1	Streptococcaceae	Lactococcus	Lactococcus garvieae
NZ_MW228449.1	Enterobacteriaceae	Escherichia	Escherichia coli
NZ_MW310587.1	Streptococcaceae	Lactococcus	Lactococcus garvieae
NZ_MW598243.1	Enterobacteriaceae	Escherichia	Escherichia coli
NZ_MT313930.1	Pseudomonadaceae	Pseudomonas	Pseudomonas aeruginosa
NZ_CP075560.1	Enterococcaceae	Enterococcus	Enterococcus sp. E1123
NC_002523.5	Yersiniaceae	Serratia	Serratia entomophila
NZ_CP050157.1	Enterobacteriaceae	Escherichia	Escherichia coli
NZ_CP050161.1	Enterobacteriaceae	Escherichia	Escherichia coli
NZ_CP050167.1	Enterobacteriaceae	Escherichia	Escherichia coli
NZ_CP050163.1	Enterobacteriaceae	Escherichia	Escherichia coli
NZ_CP050162.1	Enterobacteriaceae	Escherichia	Escherichia coli
NZ_CP050160.1	Enterobacteriaceae	Escherichia	Escherichia coli
NZ_CP050290.1	Enterobacteriaceae	Escherichia	Escherichia coli
NZ_CP053560.1	Enterobacteriaceae	Escherichia	Escherichia coli
NZ_CP053678.1	Enterobacteriaceae	Escherichia	Escherichia coli
NZ_CP053679.1	Enterobacteriaceae	Escherichia	Escherichia coli
NZ_CP047408.1	Enterobacteriaceae	Escherichia	Escherichia coli
NZ_CP047407.1	Enterobacteriaceae	Escherichia	Escherichia coli
NZ_CP047406.1	Enterobacteriaceae	Escherichia	Escherichia coli
NZ_CP054362.1	Enterobacteriaceae	Escherichia	Escherichia coli
NZ_CP054361.1	Enterobacteriaceae	Escherichia	Escherichia coli
NZ_CP054360.1	Enterobacteriaceae	Escherichia	Escherichia coli
NZ_CP054359.1	Enterobacteriaceae	Escherichia	Escherichia coli
NZ_CP054358.1	Enterobacteriaceae	Escherichia	Escherichia coli
NZ_CP054357.1	Enterobacteriaceae	Escherichia	Escherichia coli
NZ_CP054356.1	Enterobacteriaceae	Escherichia	Escherichia coli
NZ_CP054355.1	Enterobacteriaceae	Escherichia	Escherichia coli
NZ_CP054354.1	Enterobacteriaceae	Escherichia	Escherichia coli
NZ_CP054352.1	Enterobacteriaceae	Escherichia	Escherichia coli
NZ_CP054351.1	Enterobacteriaceae	Escherichia	Escherichia coli
NZ_CP054350.1	Enterobacteriaceae	Escherichia	Escherichia coli
NZ_CP054349.1	Enterobacteriaceae	Escherichia	Escherichia coli
NZ_CP054348.1	Enterobacteriaceae	Escherichia	Escherichia coli
NZ_CP054347.1	Enterobacteriaceae	Escherichia	Escherichia coli
NZ_CP054346.1	Enterobacteriaceae	Escherichia	Escherichia coli
NZ_CP054367.1	Enterobacteriaceae	Escherichia	Escherichia coli
NZ_CP054366.1	Enterobacteriaceae	Escherichia	Escherichia coli
NZ_CP054365.1	Enterobacteriaceae	Escherichia	Escherichia coli
NZ_CP054364.1	Enterobacteriaceae	Escherichia	Escherichia coli
NZ_CP044406.1	Enterobacteriaceae	Escherichia	Escherichia coli
NZ_CP044405.1	Enterobacteriaceae	Escherichia	Escherichia coli
NZ_CP044404.1	Enterobacteriaceae	Escherichia	Escherichia coli
NZ_CP044402.1	Enterobacteriaceae	Escherichia	Escherichia coli
NZ_CP042881.1	Enterobacteriaceae	Escherichia	Escherichia coli
NZ_CP042880.1	Enterobacteriaceae	Escherichia	Escherichia coli
NZ_CP042879.1	Enterobacteriaceae	Escherichia	Escherichia coli
NZ_CP043413.1	Enterobacteriaceae	Escherichia	Escherichia coli
NZ_CP043412.1	Enterobacteriaceae	Escherichia	Escherichia coli
NZ_CP043411.1	Enterobacteriaceae	Escherichia	Escherichia coli
NZ_CP043410.1	Enterobacteriaceae	Escherichia	Escherichia coli
NZ_CP043409.1	Enterobacteriaceae	Escherichia	Escherichia coli
NZ_CP043408.1	Enterobacteriaceae	Escherichia	Escherichia coli
NZ_CP043407.1	Enterobacteriaceae	Escherichia	Escherichia coli
NZ_CP047613.1	Enterobacteriaceae	Escherichia	Escherichia coli
NZ_CP047612.1	Enterobacteriaceae	Escherichia	Escherichia coli
NZ_CP047611.1	Enterobacteriaceae	Escherichia	Escherichia coli
NZ_CP047610.1	Enterobacteriaceae	Escherichia	Escherichia coli
NZ_CP053729.1	Enterobacteriaceae	Escherichia	Escherichia coli
NZ_CP053728.1	Enterobacteriaceae	Escherichia	Escherichia coli
NZ_CP053735.1	Enterobacteriaceae	Escherichia	Escherichia coli
NZ_CP053734.1	Enterobacteriaceae	Escherichia	Escherichia coli
NZ_CP053733.1	Enterobacteriaceae	Escherichia	Escherichia coli
NZ_CP053732.1	Enterobacteriaceae	Escherichia	Escherichia coli
NZ_CP053727.1	Enterobacteriaceae	Escherichia	Escherichia coli
NZ_CP053726.1	Enterobacteriaceae	Escherichia	Escherichia coli
NZ_CP053725.1	Enterobacteriaceae	Escherichia	Escherichia coli
NZ_CP053724.1	Enterobacteriaceae	Escherichia	Escherichia coli
NZ_CP053743.1	Enterobacteriaceae	Escherichia	Escherichia coli
NZ_CP053742.1	Enterobacteriaceae	Escherichia	Escherichia coli
NZ_CP053741.1	Enterobacteriaceae	Escherichia	Escherichia coli
NZ_CP053740.1	Enterobacteriaceae	Escherichia	Escherichia coli
NZ_CP053739.1	Enterobacteriaceae	Escherichia	Escherichia coli
NZ_CP053738.1	Enterobacteriaceae	Escherichia	Escherichia coli
NZ_CP053737.1	Enterobacteriaceae	Escherichia	Escherichia coli
NZ_CP038301.1	Enterobacteriaceae	Escherichia	Escherichia coli
NZ_CP038422.1	Enterobacteriaceae	Escherichia	Escherichia coli
NZ_CP038411.1	Enterobacteriaceae	Escherichia	Escherichia coli
NZ_CP038410.1	Enterobacteriaceae	Escherichia	Escherichia coli
NZ_CP038409.1	Enterobacteriaceae	Escherichia	Escherichia coli
NZ_CP038382.1	Enterobacteriaceae	Escherichia	Escherichia coli
NZ_CP038375.1	Enterobacteriaceae	Escherichia	Escherichia coli
NZ_CP038373.1	Enterobacteriaceae	Escherichia	Escherichia coli
NZ_CP038359.1	Enterobacteriaceae	Escherichia	Escherichia coli
NZ_CP038358.1	Enterobacteriaceae	Escherichia	Escherichia coli
NZ_CP038348.1	Enterobacteriaceae	Escherichia	Escherichia coli
NZ_CP038347.1	Enterobacteriaceae	Escherichia	Escherichia coli
NZ_CP038418.1	Enterobacteriaceae	Escherichia	Escherichia coli
NZ_CP038417.1	Enterobacteriaceae	Escherichia	Escherichia coli
NZ_CP038407.1	Enterobacteriaceae	Escherichia	Escherichia coli
NZ_CP038406.1	Enterobacteriaceae	Escherichia	Escherichia coli
NZ_CP038404.1	Enterobacteriaceae	Escherichia	Escherichia coli
NZ_CP038403.1	Enterobacteriaceae	Escherichia	Escherichia coli
NZ_CP038371.1	Enterobacteriaceae	Escherichia	Escherichia coli
NZ_CP038370.1	Enterobacteriaceae	Escherichia	Escherichia coli
NZ_CP038315.1	Enterobacteriaceae	Escherichia	Escherichia coli
NZ_CP038314.1	Enterobacteriaceae	Escherichia	Escherichia coli
NZ_CP038286.1	Enterobacteriaceae	Escherichia	Escherichia coli
NZ_CP038285.1	Enterobacteriaceae	Escherichia	Escherichia coli
NZ_CP038427.1	Enterobacteriaceae	Escherichia	Escherichia coli
NZ_CP038426.1	Enterobacteriaceae	Escherichia	Escherichia coli
NZ_CP038415.1	Enterobacteriaceae	Escherichia	Escherichia coli
NZ_CP038401.1	Enterobacteriaceae	Escherichia	Escherichia coli
NZ_CP038400.1	Enterobacteriaceae	Escherichia	Escherichia coli
NZ_CP038399.1	Enterobacteriaceae	Escherichia	Escherichia coli
NZ_CP038379.1	Enterobacteriaceae	Escherichia	Escherichia coli
NZ_CP038378.1	Enterobacteriaceae	Escherichia	Escherichia coli
NZ_CP038377.1	Enterobacteriaceae	Escherichia	Escherichia coli
NZ_CP038368.1	Enterobacteriaceae	Escherichia	Escherichia coli
NZ_CP038367.1	Enterobacteriaceae	Escherichia	Escherichia coli
NZ_CP038354.1	Enterobacteriaceae	Escherichia	Escherichia coli
NZ_CP038327.1	Enterobacteriaceae	Escherichia	Escherichia coli
NZ_CP038326.1	Enterobacteriaceae	Escherichia	Escherichia coli
NZ_CP038325.1	Enterobacteriaceae	Escherichia	Escherichia coli
NZ_CP038312.1	Enterobacteriaceae	Escherichia	Escherichia coli
NZ_CP038311.1	Enterobacteriaceae	Escherichia	Escherichia coli
NZ_CP038310.1	Enterobacteriaceae	Escherichia	Escherichia coli
NZ_CP038308.1	Enterobacteriaceae	Escherichia	Escherichia coli
NZ_CP038307.1	Enterobacteriaceae	Escherichia	Escherichia coli
NZ_CP038306.1	Enterobacteriaceae	Escherichia	Escherichia coli
NZ_CP038294.1	Enterobacteriaceae	Escherichia	Escherichia coli
NZ_CP038293.1	Enterobacteriaceae	Escherichia	Escherichia coli
NZ_CP038424.1	Enterobacteriaceae	Escherichia	Escherichia coli
NZ_CP038413.1	Enterobacteriaceae	Escherichia	Escherichia coli
NZ_CP038365.1	Enterobacteriaceae	Escherichia	Escherichia coli
NZ_CP038364.1	Enterobacteriaceae	Escherichia	Escherichia coli
NZ_CP038362.1	Enterobacteriaceae	Escherichia	Escherichia coli
NZ_CP038352.1	Enterobacteriaceae	Escherichia	Escherichia coli
NZ_CP038341.1	Enterobacteriaceae	Escherichia	Escherichia coli
NZ_CP038338.1	Enterobacteriaceae	Escherichia	Escherichia coli
NZ_CP038337.1	Enterobacteriaceae	Escherichia	Escherichia coli
NZ_CP038320.1	Enterobacteriaceae	Escherichia	Escherichia coli
NZ_CP038304.1	Enterobacteriaceae	Escherichia	Escherichia coli
NZ_CP038303.1	Enterobacteriaceae	Escherichia	Escherichia coli
NZ_CP038291.1	Enterobacteriaceae	Escherichia	Escherichia coli
NZ_CP053608.1	Enterobacteriaceae	Escherichia	Escherichia coli
NZ_CP053598.1	Enterobacteriaceae	Escherichia	Escherichia coli
NZ_CP053283.1	Enterobacteriaceae	Escherichia	Escherichia coli
NZ_CP053282.1	Enterobacteriaceae	Escherichia	Escherichia coli
NZ_CP053250.1	Enterobacteriaceae	Escherichia	Escherichia coli
NZ_CP053249.1	Enterobacteriaceae	Escherichia	Escherichia coli
NZ_CP053248.1	Enterobacteriaceae	Escherichia	Escherichia coli
NZ_CP053233.1	Enterobacteriaceae	Escherichia	Escherichia coli
NZ_CP053232.1	Enterobacteriaceae	Escherichia	Escherichia coli
NZ_CP053083.1	Enterobacteriaceae	Escherichia	Escherichia coli
NZ_CP053082.1	Enterobacteriaceae	Escherichia	Escherichia coli
NZ_CP053081.1	Enterobacteriaceae	Escherichia	Escherichia coli
NZ_CP052881.1	Enterobacteriaceae	Escherichia	Escherichia coli
NZ_CP052880.1	Enterobacteriaceae	Escherichia	Escherichia coli
NZ_CP052879.1	Enterobacteriaceae	Escherichia	Escherichia coli
NZ_CP052878.1	Enterobacteriaceae	Escherichia	Escherichia coli
NZ_CP037450.1	Enterobacteriaceae	Escherichia	Escherichia coli
NZ_CP051724.1	Enterobacteriaceae	Escherichia	Escherichia coli
NZ_CP051723.1	Enterobacteriaceae	Escherichia	Escherichia coli
NZ_CP051722.1	Enterobacteriaceae	Escherichia	Escherichia coli
NZ_CP051721.1	Enterobacteriaceae	Escherichia	Escherichia coli
NZ_CP051720.1	Enterobacteriaceae	Escherichia	Escherichia coli
NZ_CP051726.1	Enterobacteriaceae	Escherichia	Escherichia coli
NZ_CP051699.1	Enterobacteriaceae	Escherichia	Escherichia coli
NZ_CP051718.1	Enterobacteriaceae	Escherichia	Escherichia coli
NZ_CP051717.1	Enterobacteriaceae	Escherichia	Escherichia coli
NZ_CP051737.1	Enterobacteriaceae	Escherichia	Escherichia coli
NZ_CP051736.1	Enterobacteriaceae	Escherichia	Escherichia coli
NZ_CP051748.1	Enterobacteriaceae	Escherichia	Escherichia coli
NZ_CP051747.1	Enterobacteriaceae	Escherichia	Escherichia coli
NZ_CP051746.1	Enterobacteriaceae	Escherichia	Escherichia coli
NZ_CP051745.1	Enterobacteriaceae	Escherichia	Escherichia coli
NZ_CP051715.1	Enterobacteriaceae	Escherichia	Escherichia coli
NZ_CP051734.1	Enterobacteriaceae	Escherichia	Escherichia coli
NZ_CP041286.1	Enterobacteriaceae	Escherichia	Escherichia coli
NZ_CP041285.1	Enterobacteriaceae	Escherichia	Escherichia coli
NZ_CP041283.1	Enterobacteriaceae	Escherichia	Escherichia coli
NZ_CP050867.1	Enterobacteriaceae	Escherichia	Escherichia coli
NZ_CP050866.1	Enterobacteriaceae	Escherichia	Escherichia coli
NZ_CP050864.1	Enterobacteriaceae	Escherichia	Escherichia coli
NZ_CP050863.1	Enterobacteriaceae	Escherichia	Escherichia coli
NZ_CP047384.1	Enterobacteriaceae	Escherichia	Escherichia coli
NZ_CP047383.1	Enterobacteriaceae	Escherichia	Escherichia coli
NZ_CP047382.1	Enterobacteriaceae	Escherichia	Escherichia coli
NZ_CP047381.1	Enterobacteriaceae	Escherichia	Escherichia coli
NZ_CP047380.1	Enterobacteriaceae	Escherichia	Escherichia coli
NZ_CP047379.1	Enterobacteriaceae	Escherichia	Escherichia coli
NC_021229.1	Micrococcaceae	Paenarthrobacter	Paenarthrobacter nicotinovorans
NC_001843.1	Helicobacteraceae	Helicobacter	Helicobacter pylori
NZ_CP109734.1	Morganellaceae	Providencia	Providencia thailandensis
NZ_CP104628.1	Enterobacteriaceae	Klebsiella	Klebsiella pneumoniae
NZ_CP076735.1	Vibrionaceae	Photobacterium	Photobacterium damselae
NZ_CP096820.1	Moraxellaceae	Acinetobacter	Acinetobacter baumannii
NZ_CP096819.1	Moraxellaceae	Acinetobacter	Acinetobacter baumannii
NZ_CP109747.1	Enterobacteriaceae	Citrobacter	Citrobacter portucalensis
NZ_CP109746.1	Enterobacteriaceae	Citrobacter	Citrobacter portucalensis
NZ_CP109745.1	Enterobacteriaceae	Citrobacter	Citrobacter portucalensis
NZ_CP109698.1	Enterobacteriaceae	Enterobacter	Enterobacter asburiae
NZ_CP109697.1	Enterobacteriaceae	Enterobacter	Enterobacter asburiae
NZ_CP109696.1	Enterobacteriaceae	Enterobacter	Enterobacter asburiae
NZ_CP109695.1	Enterobacteriaceae	Enterobacter	Enterobacter asburiae
NZ_CP106833.1	Weeksellaceae	Empedobacter	Empedobacter falsenii
NZ_CP106832.1	Weeksellaceae	Empedobacter	Empedobacter falsenii
NZ_CP109693.1	Enterobacteriaceae	Enterobacter	Enterobacter asburiae
NZ_CP109691.1	Enterobacteriaceae	Enterobacter	Enterobacter asburiae
NZ_CP126167.1	Enterobacteriaceae	Salmonella	Salmonella enterica
NZ_CP095012.1	Streptomycetaceae	Streptomyces	Streptomyces sp. 2P-4
NZ_CP126344.1	Enterobacteriaceae	Escherichia	Escherichia coli
NZ_CP126497.1	Bacillaceae	Bacillus	Bacillus paralicheniformis
NZ_CP126337.1	Morganellaceae	Proteus	Proteus vulgaris
NZ_CP126336.1	Morganellaceae	Proteus	Proteus vulgaris
NZ_CP126324.1	Enterobacteriaceae	Salmonella	Salmonella enterica
NZ_CP058775.1	Enterobacteriaceae	Shigella	Shigella flexneri
NZ_CP058774.1	Enterobacteriaceae	Shigella	Shigella flexneri
NZ_CP058773.1	Enterobacteriaceae	Shigella	Shigella flexneri
NZ_CP058772.1	Enterobacteriaceae	Shigella	Shigella flexneri
NZ_CP126447.1	Bacillaceae	Pontibacillus	Pontibacillus chungwhensis
CP109756.1	Pseudomonadaceae	Pseudomonas	Pseudomonas aeruginosa
CP109684.1	Pseudomonadaceae	Pseudomonas	Pseudomonas aeruginosa
CP109726.1	Enterobacteriaceae	Klebsiella	Klebsiella pneumoniae
CP109725.1	Enterobacteriaceae	Klebsiella	Klebsiella pneumoniae
CP109732.1	Enterobacteriaceae	Enterobacter	Enterobacter roggenkampii
CP109731.1	Enterobacteriaceae	Enterobacter	Enterobacter roggenkampii
CP109730.1	Enterobacteriaceae	Enterobacter	Enterobacter roggenkampii
CP109729.1	Enterobacteriaceae	Enterobacter	Enterobacter roggenkampii
CP109728.1	Enterobacteriaceae	Enterobacter	Enterobacter roggenkampii
CP109737.1	Enterobacteriaceae	Enterobacter	Enterobacter hormaechei
CP109736.1	Enterobacteriaceae	Enterobacter	Enterobacter hormaechei
CP109735.1	Enterobacteriaceae	Enterobacter	Enterobacter hormaechei
CP109743.1	Yersiniaceae	Serratia	Serratia nevei
CP109742.1	Yersiniaceae	Serratia	Serratia nevei
CP109741.1	Yersiniaceae	Serratia	Serratia nevei
CP109740.1	Yersiniaceae	Serratia	Serratia nevei
NZ_OQ801413.1	Enterobacteriaceae	Klebsiella	Klebsiella pneumoniae
CP073701.1	Enterobacteriaceae	Escherichia	Escherichia coli
CP073700.1	Enterobacteriaceae	Escherichia	Escherichia coli
CP073699.1	Enterobacteriaceae	Escherichia	Escherichia coli
NZ_CP123851.1	Rhizobiaceae	Agrobacterium	Agrobacterium fabacearum
NZ_CP123850.1	Rhizobiaceae	Agrobacterium	Agrobacterium fabacearum
NZ_CP123849.1	Rhizobiaceae	Agrobacterium	Agrobacterium fabacearum
NZ_CP123846.1	Rhizobiaceae	Agrobacterium	Agrobacterium fabrum
NZ_CP123845.1	Rhizobiaceae	Agrobacterium	Agrobacterium fabrum
NZ_CP123842.1	Rhizobiaceae	Agrobacterium	Agrobacterium fabacearum
NZ_CP123841.1	Rhizobiaceae	Agrobacterium	Agrobacterium fabacearum
NZ_CP123840.1	Rhizobiaceae	Agrobacterium	Agrobacterium fabacearum
NZ_CP126248.1	Micrococcaceae	Arthrobacter	Arthrobacter sp. zg-Y820
NZ_CP071264.1	Enterobacteriaceae	Escherichia	Escherichia coli
NZ_CP039387.1	Enterobacteriaceae	Enterobacter	Enterobacter hormaechei
NZ_CP039386.1	Enterobacteriaceae	Enterobacter	Enterobacter hormaechei
NZ_CP071260.1	Enterobacteriaceae	Escherichia	Escherichia coli
NZ_OW967982.1	Enterobacteriaceae	Escherichia	Escherichia coli
NZ_OW967981.1	Enterobacteriaceae	Escherichia	Escherichia coli
NZ_OW967980.1	Enterobacteriaceae	Escherichia	Escherichia coli
NZ_OW967979.1	Enterobacteriaceae	Escherichia	Escherichia coli
NZ_OW967978.1	Enterobacteriaceae	Escherichia	Escherichia coli
NZ_OW967977.1	Enterobacteriaceae	Escherichia	Escherichia coli
NZ_OW967976.1	Enterobacteriaceae	Escherichia	Escherichia coli
NZ_OW967804.1	Enterobacteriaceae	Escherichia	Escherichia coli
NZ_OW967803.1	Enterobacteriaceae	Escherichia	Escherichia coli
NZ_OW967522.1	Enterobacteriaceae	Klebsiella	Klebsiella oxytoca
NZ_OW967521.1	Enterobacteriaceae	Klebsiella	Klebsiella oxytoca
NZ_OW967520.1	Enterobacteriaceae	Klebsiella	Klebsiella oxytoca
NZ_OW967519.1	Enterobacteriaceae	Klebsiella	Klebsiella oxytoca
NZ_OW968279.1	Enterobacteriaceae	Escherichia	Escherichia coli
NZ_OW968278.1	Enterobacteriaceae	Escherichia	Escherichia coli
NZ_OW969783.1	Enterobacteriaceae	Klebsiella	Klebsiella oxytoca
NZ_OW969782.1	Enterobacteriaceae	Klebsiella	Klebsiella oxytoca
NZ_OW967268.1	Enterobacteriaceae	Citrobacter	Citrobacter freundii
NZ_OW967267.1	Enterobacteriaceae	Citrobacter	Citrobacter freundii
NZ_OW967266.1	Enterobacteriaceae	Citrobacter	Citrobacter freundii
NZ_OW967265.1	Enterobacteriaceae	Citrobacter	Citrobacter freundii
NZ_OW967264.1	Enterobacteriaceae	Citrobacter	Citrobacter freundii
NZ_OW968330.1	Enterobacteriaceae	Enterobacter	Enterobacter cloacae
NZ_OW968329.1	Enterobacteriaceae	Enterobacter	Enterobacter cloacae
NZ_OW967380.1	Enterobacteriaceae	Klebsiella	Klebsiella oxytoca
NZ_OW967379.1	Enterobacteriaceae	Klebsiella	Klebsiella oxytoca
NZ_OW967378.1	Enterobacteriaceae	Klebsiella	Klebsiella oxytoca
NZ_OW967377.1	Enterobacteriaceae	Klebsiella	Klebsiella oxytoca
NZ_OW967376.1	Enterobacteriaceae	Klebsiella	Klebsiella oxytoca
NZ_OW967375.1	Enterobacteriaceae	Klebsiella	Klebsiella oxytoca
NZ_OW968131.1	Enterobacteriaceae	Escherichia	Escherichia coli
NZ_OW968130.1	Enterobacteriaceae	Escherichia	Escherichia coli
NZ_OW968129.1	Enterobacteriaceae	Escherichia	Escherichia coli
NZ_OW968128.1	Enterobacteriaceae	Escherichia	Escherichia coli
NZ_OW968127.1	Enterobacteriaceae	Escherichia	Escherichia coli
NZ_OW968126.1	Enterobacteriaceae	Escherichia	Escherichia coli
NZ_OW968125.1	Enterobacteriaceae	Escherichia	Escherichia coli
NZ_OW968294.1	Enterobacteriaceae	Escherichia	Escherichia coli
NZ_OW968293.1	Enterobacteriaceae	Escherichia	Escherichia coli
NZ_OW968292.1	Enterobacteriaceae	Escherichia	Escherichia coli
NZ_OW968291.1	Enterobacteriaceae	Escherichia	Escherichia coli
NZ_OW968290.1	Enterobacteriaceae	Escherichia	Escherichia coli
NZ_OW968289.1	Enterobacteriaceae	Escherichia	Escherichia coli
NZ_CP083866.1	Enterobacteriaceae	Enterobacter	Enterobacter kobei
NZ_CP083865.1	Enterobacteriaceae	Enterobacter	Enterobacter kobei
NZ_CP083864.1	Enterobacteriaceae	Enterobacter	Enterobacter kobei
NZ_CP083863.1	Enterobacteriaceae	Enterobacter	Enterobacter kobei
NZ_CP014562.1	Coxiellaceae	Coxiella	Coxiella burnetii
NZ_CP014552.1	Coxiellaceae	Coxiella	Coxiella burnetii
NZ_CP014560.1	Coxiellaceae	Coxiella	Coxiella burnetii
NZ_CP014558.1	Coxiellaceae	Coxiella	Coxiella burnetii
NZ_CP014564.1	Coxiellaceae	Coxiella	Coxiella burnetii
NC_011526.1	Coxiellaceae	Coxiella	Coxiella burnetii
NC_009726.1	Coxiellaceae	Coxiella	Coxiella burnetii
CP127092.1	Lactobacillaceae	Lactiplantibacillus	Lactiplantibacillus plantarum
CP127091.1	Lactobacillaceae	Lactiplantibacillus	Lactiplantibacillus plantarum
NZ_CP120624.1	Bacillaceae	Bacillus	Bacillus altitudinis
NZ_CP120623.1	Bacillaceae	Bacillus	Bacillus altitudinis
NZ_CP120612.1	Bacillaceae	Bacillus	Bacillus subtilis
NZ_CP110882.1	Enterobacteriaceae	Enterobacter	Enterobacter kobei
NZ_CP110881.1	Enterobacteriaceae	Enterobacter	Enterobacter kobei
NZ_CP110880.1	Enterobacteriaceae	Enterobacter	Enterobacter kobei
NZ_CP110879.1	Enterobacteriaceae	Enterobacter	Enterobacter kobei
NZ_CP110878.1	Enterobacteriaceae	Enterobacter	Enterobacter kobei
NZ_CP110877.1	Enterobacteriaceae	Enterobacter	Enterobacter kobei
NZ_CP110876.1	Enterobacteriaceae	Enterobacter	Enterobacter kobei
NZ_CP110875.1	Enterobacteriaceae	Enterobacter	Enterobacter kobei
NZ_CP110874.1	Enterobacteriaceae	Enterobacter	Enterobacter kobei
NZ_CP099467.1	Micrococcaceae	Arthrobacter	Arthrobacter caoxuetaonis
NZ_CP098218.1	Enterobacteriaceae	Escherichia	Escherichia coli
NZ_CP098205.1	Enterobacteriaceae	Escherichia	Escherichia coli
NZ_CP098204.1	Enterobacteriaceae	Escherichia	Escherichia coli
NZ_CP098202.1	Enterobacteriaceae	Escherichia	Escherichia coli
NZ_CP098164.1	Enterobacteriaceae	Klebsiella	Klebsiella pneumoniae
NZ_CP098163.1	Enterobacteriaceae	Klebsiella	Klebsiella pneumoniae
NZ_CP098162.1	Enterobacteriaceae	Klebsiella	Klebsiella pneumoniae
NZ_CP098200.1	Enterobacteriaceae	Escherichia	Escherichia coli
NZ_CP098199.1	Enterobacteriaceae	Escherichia	Escherichia coli
NZ_CP098198.1	Enterobacteriaceae	Escherichia	Escherichia coli
NZ_CP098148.1	Enterobacteriaceae	Klebsiella	Klebsiella pneumoniae
NZ_CP098147.1	Enterobacteriaceae	Klebsiella	Klebsiella pneumoniae
NZ_CP098146.1	Enterobacteriaceae	Klebsiella	Klebsiella pneumoniae
NZ_CP098177.1	Enterobacteriaceae	Klebsiella	Klebsiella pneumoniae
NZ_CP098176.1	Enterobacteriaceae	Klebsiella	Klebsiella pneumoniae
NZ_CP098160.1	Enterobacteriaceae	Klebsiella	Klebsiella pneumoniae
NZ_CP098139.1	Enterobacteriaceae	Klebsiella	Klebsiella pneumoniae
NZ_CP098138.1	Enterobacteriaceae	Klebsiella	Klebsiella pneumoniae
NZ_CP098137.1	Enterobacteriaceae	Klebsiella	Klebsiella pneumoniae
NZ_CP098135.1	Enterobacteriaceae	Klebsiella	Klebsiella pneumoniae
NZ_CP098222.1	Enterobacteriaceae	Escherichia	Escherichia coli
NZ_CP098221.1	Enterobacteriaceae	Escherichia	Escherichia coli
NZ_CP098220.1	Enterobacteriaceae	Escherichia	Escherichia coli
NZ_CP098166.1	Enterobacteriaceae	Klebsiella	Klebsiella pneumoniae
NZ_CP098339.1	Enterobacteriaceae	Klebsiella	Klebsiella pneumoniae
NZ_CP098354.1	Enterobacteriaceae	Klebsiella	Klebsiella pneumoniae
NZ_CP098353.1	Enterobacteriaceae	Klebsiella	Klebsiella pneumoniae
NZ_CP098174.1	Enterobacteriaceae	Klebsiella	Klebsiella pneumoniae
NZ_CP098173.1	Enterobacteriaceae	Klebsiella	Klebsiella pneumoniae
NZ_CP098172.1	Enterobacteriaceae	Klebsiella	Klebsiella pneumoniae
NZ_CP098171.1	Enterobacteriaceae	Klebsiella	Klebsiella pneumoniae
NZ_CP098170.1	Enterobacteriaceae	Klebsiella	Klebsiella pneumoniae
NZ_CP098342.1	Enterobacteriaceae	Klebsiella	Klebsiella pneumoniae
NZ_CP098341.1	Enterobacteriaceae	Klebsiella	Klebsiella pneumoniae
NZ_CP098351.1	Enterobacteriaceae	Klebsiella	Klebsiella pneumoniae
NZ_CP094664.1	Staphylococcaceae	Staphylococcus	Staphylococcus aureus
NZ_CP098334.1	Enterobacteriaceae	Citrobacter	Citrobacter freundii
NZ_CP098333.1	Enterobacteriaceae	Citrobacter	Citrobacter freundii
NZ_CP098332.1	Enterobacteriaceae	Citrobacter	Citrobacter freundii
NZ_CP098331.1	Enterobacteriaceae	Citrobacter	Citrobacter freundii
NZ_CP098209.1	Enterobacteriaceae	Escherichia	Escherichia coli
NZ_CP098208.1	Enterobacteriaceae	Escherichia	Escherichia coli
NZ_CP098207.1	Enterobacteriaceae	Escherichia	Escherichia coli
NZ_CP098191.1	Enterobacteriaceae	Escherichia	Escherichia coli
NZ_CP098190.1	Enterobacteriaceae	Escherichia	Escherichia coli
NZ_CP098189.1	Enterobacteriaceae	Escherichia	Escherichia coli
NZ_CP098188.1	Enterobacteriaceae	Escherichia	Escherichia coli
NZ_MN689939.1	Enterobacteriaceae	Escherichia	Escherichia coli
NZ_MK088485.1	Enterobacteriaceae	Escherichia	Escherichia coli
NZ_MN086778.1	Enterobacteriaceae	Escherichia	Escherichia coli
NZ_MN232191.1	Enterobacteriaceae	Escherichia	Escherichia coli
NZ_MK638972.1	Enterobacteriaceae	Escherichia	Escherichia coli
NZ_MH450052.1	Enterobacteriaceae	Escherichia	Escherichia coli
NZ_MH450053.1	Enterobacteriaceae	Escherichia	Escherichia coli
NZ_MF679146.1	Enterobacteriaceae	Escherichia	Escherichia coli
NZ_MH176237.1	Enterobacteriaceae	Escherichia	Escherichia coli
NZ_MG946761.1	Enterobacteriaceae	Escherichia	Escherichia coli
NZ_CP049087.1	Enterobacteriaceae	Escherichia	Escherichia coli
NZ_MN689940.1	Enterobacteriaceae	Escherichia	Escherichia coli
NZ_MN101853.1	Enterobacteriaceae	Escherichia	Escherichia coli
NZ_MN101854.1	Enterobacteriaceae	Escherichia	Escherichia coli
NZ_MN101856.1	Enterobacteriaceae	Escherichia	Escherichia coli
NZ_MK396099.1	Enterobacteriaceae	Escherichia	Escherichia coli
NZ_MK878891.1	Enterobacteriaceae	Escherichia	Escherichia coli
NZ_MK291500.1	Enterobacteriaceae	Escherichia	Escherichia coli
NZ_MK492688.1	Enterobacteriaceae	Escherichia	Escherichia coli
NZ_MK455768.1	Enterobacteriaceae	Escherichia	Escherichia coli
NZ_MK410117.1	Enterobacteriaceae	Escherichia	Escherichia coli
NZ_MK450346.1	Enterobacteriaceae	Escherichia	Escherichia coli
NZ_MK419152.1	Enterobacteriaceae	Escherichia	Escherichia coli
NZ_MK412917.1	Enterobacteriaceae	Escherichia	Escherichia coli
NZ_MK388209.1	Enterobacteriaceae	Escherichia	Escherichia coli
NZ_MK372382.1	Enterobacteriaceae	Escherichia	Escherichia coli
NZ_MH618673.1	Enterobacteriaceae	Escherichia	Escherichia coli
NZ_MK416154.1	Enterobacteriaceae	Escherichia	Escherichia coli
NZ_MK412919.1	Enterobacteriaceae	Escherichia	Escherichia coli
NZ_MK412918.1	Enterobacteriaceae	Escherichia	Escherichia coli
NZ_MK256965.1	Enterobacteriaceae	Escherichia	Escherichia coli
NZ_MK412916.1	Enterobacteriaceae	Escherichia	Escherichia coli
NZ_MK256964.1	Enterobacteriaceae	Escherichia	Escherichia coli
NZ_MK293945.1	Enterobacteriaceae	Escherichia	Escherichia coli
NZ_MK092064.1	Enterobacteriaceae	Escherichia	Escherichia coli
NZ_MK079574.1	Enterobacteriaceae	Escherichia	Escherichia coli
NZ_MK033499.1	Enterobacteriaceae	Escherichia	Escherichia coli
NZ_MK048477.1	Enterobacteriaceae	Escherichia	Escherichia coli
NZ_MH580301.1	Enterobacteriaceae	Escherichia	Escherichia coli
NZ_MH472638.1	Enterobacteriaceae	Escherichia	Escherichia coli
NZ_MH580300.1	Enterobacteriaceae	Escherichia	Escherichia coli
NZ_MH287084.1	Enterobacteriaceae	Escherichia	Escherichia coli
NZ_MH329656.1	Enterobacteriaceae	Escherichia	Escherichia coli
NZ_MH286950.1	Enterobacteriaceae	Escherichia	Escherichia coli
NZ_MH454107.1	Enterobacteriaceae	Escherichia	Escherichia coli
NZ_MH491004.1	Enterobacteriaceae	Escherichia	Escherichia coli
NZ_MH459020.1	Enterobacteriaceae	Escherichia	Escherichia coli
NZ_MG196294.1	Enterobacteriaceae	Escherichia	Escherichia coli
NZ_MH422553.1	Enterobacteriaceae	Escherichia	Escherichia coli
NZ_MH286952.1	Enterobacteriaceae	Escherichia	Escherichia coli
NZ_MH257955.1	Enterobacteriaceae	Escherichia	Escherichia coli
NZ_MH507589.1	Enterobacteriaceae	Escherichia	Escherichia coli
NZ_MH349095.1	Enterobacteriaceae	Escherichia	Escherichia coli
NZ_MH347484.1	Enterobacteriaceae	Escherichia	Escherichia coli
NZ_MH234509.1	Enterobacteriaceae	Escherichia	Escherichia coli
NZ_MH202956.1	Enterobacteriaceae	Escherichia	Escherichia coli
NZ_MH500845.1	Enterobacteriaceae	Escherichia	Escherichia coli
NZ_MH422552.1	Enterobacteriaceae	Escherichia	Escherichia coli
NZ_MH286946.1	Enterobacteriaceae	Escherichia	Escherichia coli
NZ_MH234507.1	Enterobacteriaceae	Escherichia	Escherichia coli
NZ_MH208235.1	Enterobacteriaceae	Escherichia	Escherichia coli
NZ_MH287085.1	Enterobacteriaceae	Escherichia	Escherichia coli
NZ_MH286949.1	Enterobacteriaceae	Escherichia	Escherichia coli
NZ_MH234497.1	Enterobacteriaceae	Escherichia	Escherichia coli
NZ_MH844525.1	Enterobacteriaceae	Escherichia	Escherichia coli
NZ_MG948334.1	Enterobacteriaceae	Escherichia	Escherichia coli
NZ_MK033578.1	Enterobacteriaceae	Escherichia	Escherichia coli
NZ_MK033581.1	Enterobacteriaceae	Escherichia	Escherichia coli
NZ_MH938807.1	Enterobacteriaceae	Escherichia	Escherichia coli
NZ_MK033584.1	Enterobacteriaceae	Escherichia	Escherichia coli
NZ_MK033583.1	Enterobacteriaceae	Escherichia	Escherichia coli
NZ_MH938808.1	Enterobacteriaceae	Escherichia	Escherichia coli
NZ_MK033579.1	Enterobacteriaceae	Escherichia	Escherichia coli
NZ_MK033580.1	Enterobacteriaceae	Escherichia	Escherichia coli
NZ_MK033582.1	Enterobacteriaceae	Escherichia	Escherichia coli
NZ_MK033577.1	Enterobacteriaceae	Escherichia	Escherichia coli
NZ_MH523639.1	Enterobacteriaceae	Escherichia	Escherichia coli
NZ_MH844629.1	Enterobacteriaceae	Escherichia	Escherichia coli
NZ_MH133192.1	Enterobacteriaceae	Escherichia	Escherichia coli
NZ_MH128771.1	Enterobacteriaceae	Escherichia	Escherichia coli
NZ_MH329870.1	Enterobacteriaceae	Escherichia	Escherichia coli
NZ_MH286948.1	Enterobacteriaceae	Escherichia	Escherichia coli
NZ_MH271383.1	Enterobacteriaceae	Escherichia	Escherichia coli
NZ_MH143074.1	Enterobacteriaceae	Escherichia	Escherichia coli
NZ_MG838205.1	Enterobacteriaceae	Escherichia	Escherichia coli
NZ_MG656414.1	Enterobacteriaceae	Escherichia	Escherichia coli
NZ_MG594799.1	Enterobacteriaceae	Escherichia	Escherichia coli
NZ_MG462728.1	Enterobacteriaceae	Escherichia	Escherichia coli
NZ_MG662415.1	Enterobacteriaceae	Escherichia	Escherichia coli
NZ_MG515250.1	Enterobacteriaceae	Escherichia	Escherichia coli
NZ_MH121703.1	Enterobacteriaceae	Escherichia	Escherichia coli
NZ_MG210939.1	Enterobacteriaceae	Escherichia	Escherichia coli
NZ_MG764548.1	Enterobacteriaceae	Escherichia	Escherichia coli
NZ_MG825383.1	Enterobacteriaceae	Escherichia	Escherichia coli
NZ_MG825373.1	Enterobacteriaceae	Escherichia	Escherichia coli
NZ_MG825380.1	Enterobacteriaceae	Escherichia	Escherichia coli
NZ_MG773378.1	Enterobacteriaceae	Escherichia	Escherichia coli
NZ_MG773376.1	Enterobacteriaceae	Escherichia	Escherichia coli
NZ_MG725031.1	Enterobacteriaceae	Escherichia	Escherichia coli
NZ_MG014722.1	Enterobacteriaceae	Escherichia	Escherichia coli
NZ_MG210940.1	Enterobacteriaceae	Escherichia	Escherichia coli
NZ_MG197491.1	Enterobacteriaceae	Escherichia	Escherichia coli
NZ_MG197489.1	Enterobacteriaceae	Escherichia	Escherichia coli
NZ_MH234503.1	Enterobacteriaceae	Escherichia	Escherichia coli
NZ_MF978387.1	Enterobacteriaceae	Escherichia	Escherichia coli
NZ_MH043626.1	Enterobacteriaceae	Escherichia	Escherichia coli
NZ_MG886288.1	Enterobacteriaceae	Escherichia	Escherichia coli
NZ_MG886286.1	Enterobacteriaceae	Escherichia	Escherichia coli
NZ_MH234502.1	Enterobacteriaceae	Escherichia	Escherichia coli
NZ_AP021897.1	Enterobacteriaceae	Escherichia	Escherichia coli
NZ_CP048440.1	Enterobacteriaceae	Escherichia	Escherichia coli
NZ_CP048348.1	Enterobacteriaceae	Escherichia	Escherichia coli
NZ_CP048347.1	Enterobacteriaceae	Escherichia	Escherichia coli
NZ_CP048346.1	Enterobacteriaceae	Escherichia	Escherichia coli
NZ_CP048345.1	Enterobacteriaceae	Escherichia	Escherichia coli
NZ_CP048325.1	Enterobacteriaceae	Escherichia	Escherichia coli
NZ_CP048324.1	Enterobacteriaceae	Escherichia	Escherichia coli
NZ_CP048323.1	Enterobacteriaceae	Escherichia	Escherichia coli
NZ_CP048321.1	Enterobacteriaceae	Escherichia	Escherichia coli
NZ_CP048320.1	Enterobacteriaceae	Escherichia	Escherichia coli
NZ_CP048319.1	Enterobacteriaceae	Escherichia	Escherichia coli
NZ_CP048318.1	Enterobacteriaceae	Escherichia	Escherichia coli
NZ_CP048317.1	Enterobacteriaceae	Escherichia	Escherichia coli
NZ_CP048316.1	Enterobacteriaceae	Escherichia	Escherichia coli
NZ_CP048315.1	Enterobacteriaceae	Escherichia	Escherichia coli
NZ_CP048314.1	Enterobacteriaceae	Escherichia	Escherichia coli
NZ_CP048313.1	Enterobacteriaceae	Escherichia	Escherichia coli
NZ_CP048312.1	Enterobacteriaceae	Escherichia	Escherichia coli
NZ_CP048311.1	Enterobacteriaceae	Escherichia	Escherichia coli
NZ_CP048378.1	Enterobacteriaceae	Escherichia	Escherichia coli
NZ_CP048377.1	Enterobacteriaceae	Escherichia	Escherichia coli
NZ_CP048370.1	Enterobacteriaceae	Escherichia	Escherichia coli
NZ_CP048369.1	Enterobacteriaceae	Escherichia	Escherichia coli
NZ_CP048368.1	Enterobacteriaceae	Escherichia	Escherichia coli
NZ_CP048336.1	Enterobacteriaceae	Escherichia	Escherichia coli
NZ_CP048335.1	Enterobacteriaceae	Escherichia	Escherichia coli
NZ_CP048334.1	Enterobacteriaceae	Escherichia	Escherichia coli
NZ_CP048333.1	Enterobacteriaceae	Escherichia	Escherichia coli
NZ_CP048332.1	Enterobacteriaceae	Escherichia	Escherichia coli
NZ_CP048331.1	Enterobacteriaceae	Escherichia	Escherichia coli
NZ_CP048309.1	Enterobacteriaceae	Escherichia	Escherichia coli
NZ_CP048308.1	Enterobacteriaceae	Escherichia	Escherichia coli
NZ_CP048307.1	Enterobacteriaceae	Escherichia	Escherichia coli
NZ_CP048306.1	Enterobacteriaceae	Escherichia	Escherichia coli
NZ_CP048305.1	Enterobacteriaceae	Escherichia	Escherichia coli
NZ_CP048028.1	Enterobacteriaceae	Escherichia	Escherichia coli
NZ_CP048027.1	Enterobacteriaceae	Escherichia	Escherichia coli
NZ_CP048026.1	Enterobacteriaceae	Escherichia	Escherichia coli
NC_019202.1	Pseudomonadaceae	Pseudomonas	Pseudomonas aeruginosa
NC_004721.2	Bacillaceae	Bacillus	Bacillus cereus
NC_005908.1	Staphylococcaceae	Staphylococcus	Staphylococcus aureus
NC_005911.1	Hafniaceae	Hafnia	Hafnia alvei
NC_005909.1	Pseudomonadaceae	Pseudomonas	Pseudomonas alcaligenes
NC_005910.1	Hafniaceae	Hafnia	Hafnia alvei
NC_005565.1	Staphylococcaceae	Staphylococcus	Staphylococcus aureus
NC_005329.1	Gadidae	Trisopterus	Trisopterus luscus
NC_005206.1	Actinomycetaceae	Trueperella	Trueperella pyogenes
NC_004974.1	Fusobacteriaceae	Fusobacterium	Fusobacterium nucleatum
NC_004950.1	Helicobacteraceae	Helicobacter	Helicobacter pylori
NC_004747.1	Streptococcaceae	Streptococcus	Streptococcus thermophilus
NC_004562.1	Staphylococcaceae	Staphylococcus	Staphylococcus aureus
NC_001379.1	Lactobacillaceae	Lactobacillus	Lactobacillus helveticus
NC_002119.1	Enterobacteriaceae	Escherichia	Escherichia coli
NC_001377.1	Neisseriaceae	Neisseria	Neisseria gonorrhoeae
NZ_OQ414671.1	Enterobacteriaceae	Escherichia	Escherichia coli
CP127051.1	Pseudomonadaceae	Pseudomonas	Pseudomonas amygdali
CP127050.1	Pseudomonadaceae	Pseudomonas	Pseudomonas amygdali
CP127049.1	Pseudomonadaceae	Pseudomonas	Pseudomonas amygdali
CP127047.1	Pseudomonadaceae	Pseudomonas	Pseudomonas amygdali
CP127046.1	Pseudomonadaceae	Pseudomonas	Pseudomonas amygdali
CP073634.1	Methylobacteriaceae	Methylorubrum	Methylorubrum extorquens
NZ_CP098182.1	Enterobacteriaceae	Escherichia	Escherichia coli
NZ_CP098181.1	Enterobacteriaceae	Escherichia	Escherichia coli
NZ_CP098180.1	Enterobacteriaceae	Escherichia	Escherichia coli
NZ_CP098179.1	Enterobacteriaceae	Escherichia	Escherichia coli
NZ_CP098126.1	Enterobacteriaceae	Klebsiella	Klebsiella pneumoniae
NZ_CP098125.1	Enterobacteriaceae	Klebsiella	Klebsiella pneumoniae
NZ_CP098124.1	Enterobacteriaceae	Klebsiella	Klebsiella pneumoniae
NZ_CP098144.1	Enterobacteriaceae	Klebsiella	Klebsiella pneumoniae
NZ_CP098143.1	Enterobacteriaceae	Klebsiella	Klebsiella pneumoniae
NZ_CP098142.1	Enterobacteriaceae	Klebsiella	Klebsiella pneumoniae
NZ_CP098140.1	Enterobacteriaceae	Klebsiella	Klebsiella pneumoniae
NZ_CP098213.1	Enterobacteriaceae	Escherichia	Escherichia coli
NZ_CP098212.1	Enterobacteriaceae	Escherichia	Escherichia coli
NZ_CP098196.1	Enterobacteriaceae	Escherichia	Escherichia coli
NZ_CP098150.1	Enterobacteriaceae	Klebsiella	Klebsiella pneumoniae
NZ_CP098168.1	Enterobacteriaceae	Klebsiella	Klebsiella pneumoniae
NZ_CP098359.1	Enterobacteriaceae	Klebsiella	Klebsiella pneumoniae
NZ_CP098358.1	Enterobacteriaceae	Klebsiella	Klebsiella pneumoniae
NZ_CP098357.1	Enterobacteriaceae	Klebsiella	Klebsiella pneumoniae
NZ_CP098356.1	Enterobacteriaceae	Klebsiella	Klebsiella pneumoniae
NZ_CP098258.1	Staphylococcaceae	Staphylococcus	Staphylococcus aureus
NZ_CP098256.1	Staphylococcaceae	Staphylococcus	Staphylococcus aureus
NZ_CP098194.1	Enterobacteriaceae	Escherichia	Escherichia coli
NZ_CP098193.1	Enterobacteriaceae	Escherichia	Escherichia coli
NZ_CP098254.1	Staphylococcaceae	Staphylococcus	Staphylococcus aureus
NZ_CP049300.1	Enterobacteriaceae	Escherichia	Escherichia coli
NZ_CP049356.1	Enterobacteriaceae	Escherichia	Escherichia coli
NZ_CP049355.1	Enterobacteriaceae	Escherichia	Escherichia coli
NZ_CP049354.1	Enterobacteriaceae	Escherichia	Escherichia coli
NZ_CP046719.1	Enterobacteriaceae	Escherichia	Escherichia coli
NZ_CP046718.1	Enterobacteriaceae	Escherichia	Escherichia coli
NZ_CP046717.1	Enterobacteriaceae	Escherichia	Escherichia coli
NZ_CP049106.1	Enterobacteriaceae	Escherichia	Escherichia coli
NZ_CP049105.1	Enterobacteriaceae	Escherichia	Escherichia coli
NZ_CP049104.1	Enterobacteriaceae	Escherichia	Escherichia coli
NZ_CP049103.1	Enterobacteriaceae	Escherichia	Escherichia coli
NZ_CP049102.1	Enterobacteriaceae	Escherichia	Escherichia coli
NZ_CP047466.1	Enterobacteriaceae	Escherichia	Escherichia coli
NZ_CP047465.1	Enterobacteriaceae	Escherichia	Escherichia coli
NZ_CP047464.1	Enterobacteriaceae	Escherichia	Escherichia coli
NZ_CP047463.1	Enterobacteriaceae	Escherichia	Escherichia coli
NZ_CP047462.1	Enterobacteriaceae	Escherichia	Escherichia coli
NZ_CP047460.1	Enterobacteriaceae	Escherichia	Escherichia coli
NZ_CP047459.1	Enterobacteriaceae	Escherichia	Escherichia coli
NZ_CP047458.1	Enterobacteriaceae	Escherichia	Escherichia coli
NZ_CP047457.1	Enterobacteriaceae	Escherichia	Escherichia coli
NZ_CP047456.1	Enterobacteriaceae	Escherichia	Escherichia coli
NC_020894.1	Streptomycetaceae	Streptomyces	Streptomyces hygroscopicus
NC_020293.1	Streptomycetaceae	Streptomyces	Streptomyces hygroscopicus
CP127014.1	Lactobacillaceae	Pediococcus	Pediococcus sp. AC40
CP127013.1	Lactobacillaceae	Pediococcus	Pediococcus sp. AC40
CP126991.1	Enterobacteriaceae	Klebsiella	Klebsiella pneumoniae
CP126990.1	Enterobacteriaceae	Klebsiella	Klebsiella pneumoniae
CP126989.1	Enterobacteriaceae	Klebsiella	Klebsiella pneumoniae
CP126988.1	Enterobacteriaceae	Klebsiella	Klebsiella pneumoniae
CP126993.1	Pseudomonadaceae	Pseudomonas	Pseudomonas syringae group genomosp. 3
CP126998.1	Acetobacteraceae	Acidisoma	Acidisoma sp. PAMC 29798
CP126997.1	Acetobacteraceae	Acidisoma	Acidisoma sp. PAMC 29798
CP126996.1	Acetobacteraceae	Acidisoma	Acidisoma sp. PAMC 29798
CP126995.1	Acetobacteraceae	Acidisoma	Acidisoma sp. PAMC 29798
CP126976.1	Pasteurellaceae	Gallibacterium	Gallibacterium anatis
NZ_CP055126.1	Enterobacteriaceae	Shigella	Shigella flexneri
NZ_CP097350.1	Bacillaceae	Cytobacillus	Cytobacillus pseudoceanisediminis
NZ_AP027148.1	Methylocystaceae	Methylocystis	Methylocystis iwaonis
NZ_AP027147.1	Methylocystaceae	Methylocystis	Methylocystis iwaonis
NZ_AP027146.1	Methylocystaceae	Methylocystis	Methylocystis iwaonis
NZ_AP027145.1	Methylocystaceae	Methylocystis	Methylocystis iwaonis
NZ_AP027144.1	Methylocystaceae	Methylocystis	Methylocystis iwaonis
NZ_AP027143.1	Methylocystaceae	Methylocystis	Methylocystis iwaonis
NZ_CP113976.1	Flavobacteriaceae	Flavobacterium	Flavobacterium marginilacus
NZ_CP114290.2	Flavobacteriaceae	Flavobacterium	Flavobacterium limnophilum
NZ_OP178894.1	Microbacteriaceae	Amnibacterium	Amnibacterium kyonggiense
NZ_CP120620.1	Bacillaceae	Priestia	Priestia megaterium
NZ_CP120617.1	Bacillaceae	Priestia	Priestia megaterium
NZ_CP120616.1	Bacillaceae	Priestia	Priestia megaterium
NZ_CP120680.1	Bacillaceae	Bacillus	Bacillus subtilis
NZ_CP120606.1	Bacillaceae	Priestia	Priestia megaterium
NZ_CP120605.1	Bacillaceae	Priestia	Priestia megaterium
NZ_CP120604.1	Bacillaceae	Priestia	Priestia megaterium
NZ_CP113528.1	Bacillaceae	Lysinibacillus	Lysinibacillus sp. IRB4-01
NZ_CP110855.1	Saprospiraceae	Saprospira	Saprospira grandis
NZ_CP098501.1	Yersiniaceae	Serratia	Serratia symbiotica
NZ_CP091485.1	Enterobacteriaceae	Enterobacter	Enterobacter cloacae complex sp. ECL414
NZ_CP091484.1	Enterobacteriaceae	Enterobacter	Enterobacter cloacae complex sp. ECL414
NZ_CP091483.1	Enterobacteriaceae	Enterobacter	Enterobacter cloacae complex sp. ECL414
NZ_CP091482.1	Enterobacteriaceae	Enterobacter	Enterobacter cloacae complex sp. ECL414
NZ_CP089998.1	Bacillaceae	Cytobacillus	Cytobacillus spongiae
NZ_CP089596.1	Halobacteriaceae	Halobacterium	Halobacterium zhouii
NZ_CP089595.1	Halobacteriaceae	Halobacterium	Halobacterium zhouii
NZ_CP089594.1	Halobacteriaceae	Halobacterium	Halobacterium zhouii
NZ_CP082152.1	Enterobacteriaceae	Enterobacter	Enterobacter cloacae complex sp.
NZ_CP082151.1	Enterobacteriaceae	Enterobacter	Enterobacter cloacae complex sp.
NZ_CP082150.1	Enterobacteriaceae	Enterobacter	Enterobacter cloacae complex sp.
NZ_CP082149.1	Enterobacteriaceae	Enterobacter	Enterobacter cloacae complex sp.
NZ_CP082148.1	Enterobacteriaceae	Enterobacter	Enterobacter cloacae complex sp.
NZ_CP067011.1	Corynebacteriaceae	Corynebacterium	Corynebacterium kefirresidentii
NZ_MF069152.1	Enterobacteriaceae	Escherichia	Escherichia coli
NZ_M60875.1	Mycobacteriaceae	Mycolicibacterium	Mycolicibacterium fortuitum
NZ_KX023261.1	Enterobacteriaceae	Escherichia	Escherichia coli
NZ_KX023259.1	Enterobacteriaceae	Escherichia	Escherichia coli
NZ_MF353155.1	Enterobacteriaceae	Escherichia	Escherichia coli
NZ_KU695535.1	Enterobacteriaceae	Escherichia	Escherichia coli
NZ_MF353156.1	Enterobacteriaceae	Escherichia	Escherichia coli
NZ_KX528699.1	Enterobacteriaceae	Escherichia	Escherichia coli
NZ_KX023260.1	Enterobacteriaceae	Escherichia	Escherichia coli
NZ_MF152729.1	Enterobacteriaceae	Escherichia	Escherichia coli
NZ_KY612500.1	Enterobacteriaceae	Escherichia	Escherichia coli
NZ_KY612498.1	Enterobacteriaceae	Escherichia	Escherichia coli
NZ_KY612499.1	Enterobacteriaceae	Escherichia	Escherichia coli
NZ_CP049280.1	Enterobacteriaceae	Shigella	Shigella boydii
NZ_CP049279.1	Enterobacteriaceae	Shigella	Shigella boydii
NZ_KM107847.1	Enterobacteriaceae	Escherichia	Escherichia coli
NZ_KM107848.1	Enterobacteriaceae	Escherichia	Escherichia coli
NZ_KM107843.1	Enterobacteriaceae	Escherichia	Escherichia coli
NZ_CP012198.1	Enterobacteriaceae	Escherichia	Escherichia coli
NZ_AJ223173.1	Enterobacteriaceae	Escherichia	Escherichia coli
NZ_LT174529.1	Enterobacteriaceae	Escherichia	Escherichia coli
NZ_AP018576.1	Enterobacteriaceae	Escherichia	Escherichia coli
NZ_AP018575.1	Enterobacteriaceae	Escherichia	Escherichia coli
NZ_AP018574.1	Enterobacteriaceae	Escherichia	Escherichia coli
NZ_AP018573.1	Enterobacteriaceae	Escherichia	Escherichia coli
NZ_AP018572.1	Enterobacteriaceae	Escherichia	Escherichia coli
NZ_JQ776501.1	Enterobacteriaceae	Escherichia	Escherichia coli
NZ_CP009231.1	Enterobacteriaceae	Escherichia	Escherichia coli
NZ_MF547508.1	Enterobacteriaceae	Escherichia	Escherichia coli
NZ_MF174860.1	Enterobacteriaceae	Escherichia	Escherichia coli
NZ_MF547511.1	Enterobacteriaceae	Escherichia	Escherichia coli
NZ_MF547507.1	Enterobacteriaceae	Escherichia	Escherichia coli
NZ_MF156697.1	Enterobacteriaceae	Escherichia	Escherichia coli
NZ_MF078004.1	Enterobacteriaceae	Escherichia	Escherichia coli
NZ_MF156714.1	Enterobacteriaceae	Escherichia	Escherichia coli
NZ_MF535908.1	Enterobacteriaceae	Escherichia	Escherichia coli
NZ_MF370216.1	Enterobacteriaceae	Escherichia	Escherichia coli
NZ_MF510423.1	Enterobacteriaceae	Escherichia	Escherichia coli
NZ_MF174859.1	Enterobacteriaceae	Escherichia	Escherichia coli
NZ_MF156713.1	Enterobacteriaceae	Escherichia	Escherichia coli
NZ_MF136778.1	Enterobacteriaceae	Escherichia	Escherichia coli
NZ_KY652381.1	Enterobacteriaceae	Escherichia	Escherichia coli
NZ_KY471310.1	Enterobacteriaceae	Escherichia	Escherichia coli
NZ_KY463451.1	Enterobacteriaceae	Escherichia	Escherichia coli
NZ_KY463454.1	Enterobacteriaceae	Escherichia	Escherichia coli
NZ_KY471309.1	Enterobacteriaceae	Escherichia	Escherichia coli
NZ_KY075660.1	Enterobacteriaceae	Escherichia	Escherichia coli
NZ_KY075655.1	Enterobacteriaceae	Escherichia	Escherichia coli
NZ_KY075650.1	Enterobacteriaceae	Escherichia	Escherichia coli
NZ_KY012276.1	Enterobacteriaceae	Escherichia	Escherichia coli
NZ_KX618701.1	Enterobacteriaceae	Escherichia	Escherichia coli
NZ_KX618700.1	Enterobacteriaceae	Escherichia	Escherichia coli
NZ_KX683284.1	Enterobacteriaceae	Escherichia	Escherichia coli
NZ_KU994859.1	Enterobacteriaceae	Escherichia	Escherichia coli
NZ_KY075653.1	Enterobacteriaceae	Escherichia	Escherichia coli
NZ_KY012274.1	Enterobacteriaceae	Escherichia	Escherichia coli
NZ_KY012275.1	Enterobacteriaceae	Escherichia	Escherichia coli
NZ_KY075652.1	Enterobacteriaceae	Escherichia	Escherichia coli
NZ_KT988020.1	Enterobacteriaceae	Escherichia	Escherichia coli
NZ_KT988019.1	Enterobacteriaceae	Escherichia	Escherichia coli
NZ_KX960110.1	Enterobacteriaceae	Escherichia	Escherichia coli
NZ_KR259131.1	Enterobacteriaceae	Escherichia	Escherichia coli
NZ_KR078259.1	Enterobacteriaceae	Escherichia	Escherichia coli
NZ_KT207463.1	Enterobacteriaceae	Escherichia	Escherichia coli
NZ_KP789019.1	Enterobacteriaceae	Escherichia	Escherichia coli
NZ_KP056256.1	Enterobacteriaceae	Escherichia	Escherichia coli
NZ_KM287568.1	Enterobacteriaceae	Escherichia	Escherichia coli
NZ_KP143090.1	Enterobacteriaceae	Escherichia	Escherichia coli
NZ_KM207012.1	Enterobacteriaceae	Escherichia	Escherichia coli
NZ_KM107842.1	Enterobacteriaceae	Escherichia	Escherichia coli
NZ_KM580532.1	Enterobacteriaceae	Escherichia	Escherichia coli
NZ_KM212169.1	Enterobacteriaceae	Escherichia	Escherichia coli
NZ_KM580533.1	Enterobacteriaceae	Escherichia	Escherichia coli
NZ_KM107841.1	Enterobacteriaceae	Escherichia	Escherichia coli
NZ_KP125892.1	Enterobacteriaceae	Escherichia	Escherichia coli
NZ_KM107838.1	Enterobacteriaceae	Escherichia	Escherichia coli
NZ_KT074362.1	Enterobacteriaceae	Escherichia	Escherichia coli
NZ_KP776609.1	Enterobacteriaceae	Escherichia	Escherichia coli
NZ_KP091735.1	Enterobacteriaceae	Escherichia	Escherichia coli
NZ_KM409652.1	Enterobacteriaceae	Escherichia	Escherichia coli
NZ_KR779901.1	Enterobacteriaceae	Escherichia	Escherichia coli
NZ_KP324830.1	Enterobacteriaceae	Escherichia	Escherichia coli
NZ_KM281803.1	Staphylococcaceae	Staphylococcus	Staphylococcus aureus
NZ_KM281802.1	Staphylococcaceae	Staphylococcus	Staphylococcus aureus
NZ_KJ541071.1	Enterobacteriaceae	Escherichia	Escherichia coli
NZ_KJ020575.1	Enterobacteriaceae	Escherichia	Escherichia coli
NZ_KJ020576.1	Enterobacteriaceae	Escherichia	Escherichia coli
NZ_KF601686.1	Enterobacteriaceae	Escherichia	Escherichia coli
NZ_KF137578.1	Enterobacteriaceae	Escherichia	Escherichia coli
NZ_EU418926.1	Enterobacteriaceae	Escherichia	Escherichia coli
NZ_EU418923.1	Enterobacteriaceae	Escherichia	Escherichia coli
NZ_EU418931.1	Enterobacteriaceae	Escherichia	Escherichia coli
NZ_EF595770.1	Enterobacteriaceae	Escherichia	Escherichia coli
NZ_CP009232.1	Enterobacteriaceae	Escherichia	Escherichia coli
NZ_CP009233.1	Enterobacteriaceae	Escherichia	Escherichia coli
NZ_CP016183.1	Enterobacteriaceae	Escherichia	Escherichia coli
NZ_CP016184.1	Enterobacteriaceae	Escherichia	Escherichia coli
NZ_CP025139.1	Enterobacteriaceae	Escherichia	Escherichia coli
NZ_CP012197.1	Enterobacteriaceae	Escherichia	Escherichia coli
NZ_CP021418.1	Enterobacteriaceae	Escherichia	Escherichia coli
NZ_CP016187.1	Enterobacteriaceae	Escherichia	Escherichia coli
NZ_CP016186.1	Enterobacteriaceae	Escherichia	Escherichia coli
NZ_CP021419.1	Enterobacteriaceae	Escherichia	Escherichia coli
NZ_CP016185.1	Enterobacteriaceae	Escherichia	Escherichia coli
NZ_AP018836.1	Enterobacteriaceae	Escherichia	Escherichia coli
NZ_AP018363.1	Enterobacteriaceae	Escherichia	Escherichia coli
NZ_AP018692.1	Enterobacteriaceae	Escherichia	Escherichia coli
NZ_AP018837.1	Enterobacteriaceae	Escherichia	Escherichia coli
NZ_AP018362.1	Enterobacteriaceae	Escherichia	Escherichia coli
NZ_AP014805.1	Enterobacteriaceae	Escherichia	Escherichia coli
NZ_AP014804.1	Enterobacteriaceae	Escherichia	Escherichia coli
NZ_AP014806.1	Enterobacteriaceae	Escherichia	Escherichia coli
NZ_CP034934.1	Enterobacteriaceae	Shigella	Shigella dysenteriae
NZ_CP041430.1	Enterobacteriaceae	Escherichia	Escherichia coli
NZ_CP041428.1	Enterobacteriaceae	Escherichia	Escherichia coli
NZ_CP041427.1	Enterobacteriaceae	Escherichia	Escherichia coli
NZ_CP041426.1	Enterobacteriaceae	Escherichia	Escherichia coli
NZ_CP041438.1	Enterobacteriaceae	Escherichia	Escherichia coli
NZ_CP041432.1	Enterobacteriaceae	Escherichia	Escherichia coli
NZ_CP041424.1	Enterobacteriaceae	Escherichia	Escherichia coli
NZ_CP041423.1	Enterobacteriaceae	Escherichia	Escherichia coli
NZ_CP041421.1	Enterobacteriaceae	Escherichia	Escherichia coli
NZ_CP041420.1	Enterobacteriaceae	Escherichia	Escherichia coli
NZ_CP041419.1	Enterobacteriaceae	Escherichia	Escherichia coli
NZ_CP041418.1	Enterobacteriaceae	Escherichia	Escherichia coli
NZ_CP041417.1	Enterobacteriaceae	Escherichia	Escherichia coli
NZ_CP043415.1	Enterobacteriaceae	Escherichia	Escherichia coli
NZ_CP034388.1	Enterobacteriaceae	Escherichia	Escherichia coli
NZ_CP034387.1	Enterobacteriaceae	Escherichia	Escherichia coli
NZ_CP034386.1	Enterobacteriaceae	Escherichia	Escherichia coli
NZ_CP034385.1	Enterobacteriaceae	Escherichia	Escherichia coli
NZ_CP041631.1	Enterobacteriaceae	Escherichia	Escherichia coli
NZ_CP041630.1	Enterobacteriaceae	Escherichia	Escherichia coli
NZ_CP041629.1	Enterobacteriaceae	Escherichia	Escherichia coli
NZ_CP047879.1	Enterobacteriaceae	Escherichia	Escherichia coli
NZ_CP047878.1	Enterobacteriaceae	Escherichia	Escherichia coli
NZ_CP047877.1	Enterobacteriaceae	Escherichia	Escherichia coli
NZ_CP047582.1	Enterobacteriaceae	Escherichia	Escherichia coli
NZ_CP047581.1	Enterobacteriaceae	Escherichia	Escherichia coli
NZ_CP047580.1	Enterobacteriaceae	Escherichia	Escherichia coli
NZ_CP047579.1	Enterobacteriaceae	Escherichia	Escherichia coli
NZ_CP047578.1	Enterobacteriaceae	Escherichia	Escherichia coli
NZ_CP047577.1	Enterobacteriaceae	Escherichia	Escherichia coli
NZ_CP047664.1	Enterobacteriaceae	Escherichia	Escherichia coli
NZ_CP047663.1	Enterobacteriaceae	Escherichia	Escherichia coli
NZ_CP047667.1	Enterobacteriaceae	Escherichia	Escherichia coli
NZ_CP047666.1	Enterobacteriaceae	Escherichia	Escherichia coli
NZ_CP047661.1	Enterobacteriaceae	Escherichia	Escherichia coli
NZ_CP047660.1	Enterobacteriaceae	Escherichia	Escherichia coli
NZ_CP047659.1	Enterobacteriaceae	Escherichia	Escherichia coli
NZ_CP037930.1	Enterobacteriaceae	Klebsiella	Klebsiella pneumoniae
NZ_CP037929.1	Enterobacteriaceae	Klebsiella	Klebsiella pneumoniae
NZ_LR026982.1	Hyphomicrobiaceae	Rhodoplanes	Rhodoplanes serenus
NZ_CP047128.1	Enterobacteriaceae	Escherichia	Escherichia coli
NZ_CP045788.1	Enterobacteriaceae	Shigella	Shigella dysenteriae
NZ_CP045787.1	Enterobacteriaceae	Shigella	Shigella dysenteriae
NZ_CP045786.1	Enterobacteriaceae	Shigella	Shigella dysenteriae
NZ_CP045785.1	Enterobacteriaceae	Shigella	Shigella dysenteriae
NZ_CP042581.1	Enterobacteriaceae	Enterobacter	Enterobacter kobei
NZ_CP042580.1	Enterobacteriaceae	Enterobacter	Enterobacter kobei
NZ_CP042579.1	Enterobacteriaceae	Enterobacter	Enterobacter kobei
NZ_CP026820.1	Enterobacteriaceae	Shigella	Shigella dysenteriae
NZ_CP026818.1	Enterobacteriaceae	Shigella	Shigella dysenteriae
NZ_CP026817.1	Enterobacteriaceae	Shigella	Shigella dysenteriae
NZ_CP026816.1	Enterobacteriaceae	Shigella	Shigella dysenteriae
NZ_CP026809.1	Enterobacteriaceae	Shigella	Shigella dysenteriae
NZ_CP026808.1	Enterobacteriaceae	Shigella	Shigella dysenteriae
NZ_CP026838.1	Enterobacteriaceae	Shigella	Shigella dysenteriae
NZ_CP026833.1	Enterobacteriaceae	Shigella	Shigella dysenteriae
NZ_CP026812.1	Enterobacteriaceae	Shigella	Shigella flexneri
NZ_CP026837.1	Enterobacteriaceae	Shigella	Shigella boydii
NZ_CP026835.1	Enterobacteriaceae	Shigella	Shigella dysenteriae
NZ_CP026830.1	Enterobacteriaceae	Shigella	Shigella dysenteriae
NZ_AP018758.1	Enterobacteriaceae	Phytobacter	Phytobacter sp. MRY16-398
NZ_AP018757.1	Enterobacteriaceae	Phytobacter	Phytobacter sp. MRY16-398
NC_032100.1	Enterobacteriaceae	Escherichia	Escherichia coli
NC_028464.1	Enterobacteriaceae	Escherichia	Escherichia coli
NC_024955.2	Enterobacteriaceae	Escherichia	Escherichia coli
NC_025178.1	Enterobacteriaceae	Escherichia	Escherichia coli
NC_025176.1	Enterobacteriaceae	Escherichia	Escherichia coli
NC_025167.1	Enterobacteriaceae	Escherichia	Escherichia coli
NC_025145.1	Enterobacteriaceae	Escherichia	Escherichia coli
NC_025144.1	Enterobacteriaceae	Escherichia	Escherichia coli
NC_025143.1	Enterobacteriaceae	Escherichia	Escherichia coli
NC_025140.1	Enterobacteriaceae	Escherichia	Escherichia coli
NC_024962.1	Enterobacteriaceae	Escherichia	Escherichia coli
NC_025058.1	Enterobacteriaceae	Escherichia	Escherichia coli
NC_025014.1	Enterobacteriaceae	Escherichia	Escherichia coli
NC_025013.1	Enterobacteriaceae	Escherichia	Escherichia coli
NC_024980.1	Enterobacteriaceae	Escherichia	Escherichia coli
NC_024979.1	Enterobacteriaceae	Escherichia	Escherichia coli
NC_024978.1	Enterobacteriaceae	Escherichia	Escherichia coli
NC_024977.1	Enterobacteriaceae	Escherichia	Escherichia coli
NC_024976.1	Enterobacteriaceae	Escherichia	Escherichia coli
NC_024975.1	Enterobacteriaceae	Escherichia	Escherichia coli
NC_024967.1	Enterobacteriaceae	Escherichia	Escherichia coli
NC_024961.1	Enterobacteriaceae	Escherichia	Escherichia coli
NC_024960.1	Enterobacteriaceae	Escherichia	Escherichia coli
NC_023289.2	Enterobacteriaceae	Escherichia	Escherichia coli
NC_023916.1	Enterobacteriaceae	Escherichia	Escherichia coli
NC_023334.1	Enterobacteriaceae	Klebsiella	Klebsiella pneumoniae
NC_023333.1	Enterobacteriaceae	Klebsiella	Klebsiella pneumoniae
NC_023332.1	Enterobacteriaceae	Klebsiella	Klebsiella pneumoniae
NC_023327.1	Enterobacteriaceae	Escherichia	Escherichia coli
NC_023324.1	Enterobacteriaceae	Escherichia	Escherichia coli
NC_023315.1	Enterobacteriaceae	Escherichia	Escherichia coli
NC_022374.1	Enterobacteriaceae	Escherichia	Escherichia coli
NC_022105.1	Enterobacteriaceae	Escherichia	Escherichia coli
NC_020278.2	Enterobacteriaceae	Escherichia	Escherichia coli
NC_021523.1	Enterobacteriaceae	Escherichia	Escherichia coli
NC_019045.2	Enterobacteriaceae	Escherichia	Escherichia coli
NC_020086.1	Enterobacteriaceae	Escherichia	Escherichia coli
NC_020989.1	Chlamydiaceae	Chlamydia	Chlamydia trachomatis
NC_020988.1	Chlamydiaceae	Chlamydia	Chlamydia trachomatis
NC_020986.1	Chlamydiaceae	Chlamydia	Chlamydia trachomatis
NC_020985.1	Chlamydiaceae	Chlamydia	Chlamydia trachomatis
NC_020984.1	Chlamydiaceae	Chlamydia	Chlamydia trachomatis
NC_020983.1	Chlamydiaceae	Chlamydia	Chlamydia trachomatis
NC_020982.1	Chlamydiaceae	Chlamydia	Chlamydia trachomatis
NC_020981.1	Chlamydiaceae	Chlamydia	Chlamydia trachomatis
NC_020980.1	Chlamydiaceae	Chlamydia	Chlamydia trachomatis
NC_020979.1	Chlamydiaceae	Chlamydia	Chlamydia trachomatis
NC_020949.1	Chlamydiaceae	Chlamydia	Chlamydia trachomatis
NC_020955.1	Chlamydiaceae	Chlamydia	Chlamydia trachomatis
NC_020957.1	Chlamydiaceae	Chlamydia	Chlamydia trachomatis
NC_020952.1	Chlamydiaceae	Chlamydia	Chlamydia trachomatis
NC_020947.1	Chlamydiaceae	Chlamydia	Chlamydia trachomatis
NC_020962.1	Chlamydiaceae	Chlamydia	Chlamydia trachomatis
NC_020963.1	Chlamydiaceae	Chlamydia	Chlamydia trachomatis
NC_020961.1	Chlamydiaceae	Chlamydia	Chlamydia trachomatis
NC_020960.1	Chlamydiaceae	Chlamydia	Chlamydia trachomatis
NC_020958.1	Chlamydiaceae	Chlamydia	Chlamydia trachomatis
NC_020956.1	Chlamydiaceae	Chlamydia	Chlamydia trachomatis
NC_020954.1	Chlamydiaceae	Chlamydia	Chlamydia trachomatis
NC_020953.1	Chlamydiaceae	Chlamydia	Chlamydia trachomatis
NC_020951.1	Chlamydiaceae	Chlamydia	Chlamydia trachomatis
NC_020950.1	Chlamydiaceae	Chlamydia	Chlamydia trachomatis
NC_020948.1	Chlamydiaceae	Chlamydia	Chlamydia trachomatis
NC_020946.1	Chlamydiaceae	Chlamydia	Chlamydia trachomatis
NC_020271.1	Enterobacteriaceae	Escherichia	Escherichia coli
NC_020270.1	Enterobacteriaceae	Escherichia	Escherichia coli
NC_019982.1	Enterobacteriaceae	Escherichia	Escherichia coli
NC_019956.1	Thermoanaerobacteraceae	Thermoanaerobacterium	Thermoanaerobacterium thermosaccharolyticum
NC_019272.1	Chlamydiaceae	Chlamydia	Chlamydia trachomatis
NC_019056.1	Enterobacteriaceae	Escherichia	Escherichia coli
NC_019054.1	Enterobacteriaceae	Escherichia	Escherichia coli
NC_019098.1	Enterobacteriaceae	Escherichia	Escherichia coli
NC_019096.1	Enterobacteriaceae	Escherichia	Escherichia coli
NC_019095.1	Enterobacteriaceae	Escherichia	Escherichia coli
NC_019094.1	Enterobacteriaceae	Escherichia	Escherichia coli
NC_019093.1	Enterobacteriaceae	Escherichia	Escherichia coli
NC_019092.1	Enterobacteriaceae	Escherichia	Escherichia coli
NC_019086.1	Enterobacteriaceae	Escherichia	Escherichia coli
NC_019085.1	Enterobacteriaceae	Escherichia	Escherichia coli
NC_019084.1	Enterobacteriaceae	Escherichia	Escherichia coli
NC_019082.1	Enterobacteriaceae	Escherichia	Escherichia coli
NC_019081.1	Enterobacteriaceae	Escherichia	Escherichia coli
NC_019080.1	Enterobacteriaceae	Escherichia	Escherichia coli
NC_019079.1	Enterobacteriaceae	Escherichia	Escherichia coli
NC_019078.1	Enterobacteriaceae	Escherichia	Escherichia coli
NC_019077.1	Enterobacteriaceae	Escherichia	Escherichia coli
NC_019076.1	Enterobacteriaceae	Escherichia	Escherichia coli
NC_019075.1	Enterobacteriaceae	Escherichia	Escherichia coli
NC_019074.1	Enterobacteriaceae	Escherichia	Escherichia coli
NC_019072.1	Enterobacteriaceae	Escherichia	Escherichia coli
NC_019071.1	Enterobacteriaceae	Escherichia	Escherichia coli
NC_019070.1	Enterobacteriaceae	Escherichia	Escherichia coli
NC_019068.1	Enterobacteriaceae	Escherichia	Escherichia coli
NC_019062.1	Enterobacteriaceae	Escherichia	Escherichia coli
NC_019088.1	Enterobacteriaceae	Escherichia	Escherichia coli
NC_019087.1	Enterobacteriaceae	Escherichia	Escherichia coli
NC_019073.1	Enterobacteriaceae	Escherichia	Escherichia coli
NC_019067.1	Enterobacteriaceae	Escherichia	Escherichia coli
NC_019060.1	Enterobacteriaceae	Escherichia	Escherichia coli
NC_019057.1	Enterobacteriaceae	Escherichia	Escherichia coli
NC_019047.1	Enterobacteriaceae	Escherichia	Escherichia coli
NC_019046.1	Enterobacteriaceae	Escherichia	Escherichia coli
NC_019044.1	Enterobacteriaceae	Escherichia	Escherichia coli
NC_019043.1	Enterobacteriaceae	Escherichia	Escherichia coli
NC_019033.1	Enterobacteriaceae	Escherichia	Escherichia coli
NC_019041.1	Enterobacteriaceae	Escherichia	Escherichia coli
NC_019040.1	Enterobacteriaceae	Escherichia	Escherichia coli
NC_019037.1	Enterobacteriaceae	Escherichia	Escherichia coli
NC_019039.1	Enterobacteriaceae	Escherichia	Escherichia coli
NC_019000.1	Enterobacteriaceae	Escherichia	Escherichia coli
NC_018998.1	Enterobacteriaceae	Escherichia	Escherichia coli
NC_018997.1	Enterobacteriaceae	Escherichia	Escherichia coli
NC_018996.1	Enterobacteriaceae	Escherichia	Escherichia coli
NC_018995.1	Enterobacteriaceae	Escherichia	Escherichia coli
NC_017998.1	Thermoanaerobacteraceae	Thermoanaerobacterium	Thermoanaerobacterium saccharolyticum
NC_016039.1	Enterobacteriaceae	Escherichia	Escherichia coli
NC_015872.1	Enterobacteriaceae	Escherichia	Escherichia coli
NC_015599.1	Enterobacteriaceae	Escherichia	Escherichia coli
NC_015472.1	Enterobacteriaceae	Escherichia	Escherichia coli
NC_014843.1	Enterobacteriaceae	Escherichia	Escherichia coli
NC_014615.1	Enterobacteriaceae	Escherichia	Escherichia coli
NC_014477.1	Enterobacteriaceae	Escherichia	Escherichia coli
NC_014234.1	Enterobacteriaceae	Escherichia	Escherichia coli
NC_014231.1	Enterobacteriaceae	Escherichia	Escherichia coli
NC_014232.1	Enterobacteriaceae	Escherichia	Escherichia coli
NC_014233.1	Enterobacteriaceae	Escherichia	Escherichia coli
NC_014235.1	Enterobacteriaceae	Escherichia	Escherichia coli
NC_013782.1	Enterobacteriaceae	Escherichia	Escherichia coli
NC_013728.1	Enterobacteriaceae	Escherichia	Escherichia coli
NC_013589.1	Enterobacteriaceae	Escherichia	Escherichia coli
NC_013503.1	Enterobacteriaceae	Escherichia	Escherichia coli
NC_013175.1	Enterobacteriaceae	Escherichia	Escherichia coli
NC_013122.1	Enterobacteriaceae	Escherichia	Escherichia coli
NC_013121.1	Enterobacteriaceae	Escherichia	Escherichia coli
NC_013120.1	Enterobacteriaceae	Escherichia	Escherichia coli
NC_012886.1	Enterobacteriaceae	Escherichia	Escherichia coli
NC_012882.1	Enterobacteriaceae	Escherichia	Escherichia coli
NC_012692.1	Enterobacteriaceae	Escherichia	Escherichia coli
NC_012690.1	Enterobacteriaceae	Escherichia	Escherichia coli
NC_012487.1	Enterobacteriaceae	Escherichia	Escherichia coli
NC_011977.1	Enterobacteriaceae	Escherichia	Escherichia coli
NC_011917.1	Enterobacteriaceae	Escherichia	Escherichia coli
NC_011812.1	Enterobacteriaceae	Escherichia	Escherichia coli
NC_011799.1	Enterobacteriaceae	Escherichia	Escherichia coli
NC_011795.1	Enterobacteriaceae	Escherichia	Escherichia coli
NC_011754.1	Enterobacteriaceae	Escherichia	Escherichia coli
NC_011752.1	Enterobacteriaceae	Escherichia	Escherichia coli
NC_011418.1	Enterobacteriaceae	Escherichia	Escherichia coli
NC_011376.1	Lachnospiraceae	Butyrivibrio	Butyrivibrio fibrisolvens
NC_011228.1	Enterobacteriaceae	Escherichia	Escherichia coli
NC_011227.1	Enterobacteriaceae	Escherichia	Escherichia coli
NC_010898.1	Enterobacteriaceae	Escherichia	Escherichia coli
NC_010885.1	Enterobacteriaceae	Escherichia	Escherichia coli
NC_010883.1	Enterobacteriaceae	Escherichia	Escherichia coli
NC_010862.1	Enterobacteriaceae	Escherichia	Escherichia coli
NC_010558.1	Enterobacteriaceae	Escherichia	Escherichia coli
NC_010409.1	Enterobacteriaceae	Escherichia	Escherichia coli
NC_010378.1	Enterobacteriaceae	Escherichia	Escherichia coli
NC_010257.1	Enterobacteriaceae	Escherichia	Escherichia coli
NC_009602.1	Enterobacteriaceae	Escherichia	Escherichia coli
NC_009133.1	Enterobacteriaceae	Escherichia	Escherichia coli
NC_009132.1	Enterobacteriaceae	Escherichia	Escherichia coli
NC_009131.1	Enterobacteriaceae	Escherichia	Escherichia coli
NC_008597.1	Enterobacteriaceae	Escherichia	Escherichia coli
NC_008490.1	Enterobacteriaceae	Escherichia	Escherichia coli
NC_008489.1	Enterobacteriaceae	Escherichia	Escherichia coli
NC_008487.1	Enterobacteriaceae	Escherichia	Escherichia coli
NC_007675.1	Enterobacteriaceae	Escherichia	Escherichia coli
NC_007635.1	Enterobacteriaceae	Escherichia	Escherichia coli
NC_007365.1	Enterobacteriaceae	Escherichia	Escherichia coli
NC_006881.1	Enterobacteriaceae	Escherichia	Escherichia coli
NC_006671.1	Enterobacteriaceae	Escherichia	Escherichia coli
NC_005324.1	Enterobacteriaceae	Escherichia	Escherichia coli
NC_005307.1	Gordoniaceae	Gordonia	Gordonia westfalica
NC_005248.1	Enterobacteriaceae	Escherichia	Escherichia coli
NC_005019.1	Enterobacteriaceae	Escherichia	Escherichia coli
NC_004980.1	Streptococcaceae	Lactococcus	Lactococcus lactis
NC_004979.1	Thermoanaerobacteraceae	Thermoanaerobacterium	Thermoanaerobacterium thermosaccharolyticum
NC_004429.1	Enterobacteriaceae	Escherichia	Escherichia coli
NC_003276.1	Nostocaceae	Nostoc	Nostoc sp. PCC 7120 = FACHB-418
NC_003273.1	Nostocaceae	Nostoc	Nostoc sp. PCC 7120 = FACHB-418
NC_003270.1	Nostocaceae	Nostoc	Nostoc sp. PCC 7120 = FACHB-418
NC_003267.1	Nostocaceae	Nostoc	Nostoc sp. PCC 7120 = FACHB-418
NC_003240.1	Nostocaceae	Nostoc	Nostoc sp. PCC 7120 = FACHB-418
NC_003241.1	Nostocaceae	Nostoc	Nostoc sp. PCC 7120 = FACHB-418
NC_002059.1	Lachnospiraceae	Butyrivibrio	Butyrivibrio fibrisolvens
NC_002487.1	Enterobacteriaceae	Escherichia	Escherichia coli
NZ_CP083992.1	Enterobacteriaceae	Escherichia	Escherichia coli
NZ_CP083991.1	Enterobacteriaceae	Escherichia	Escherichia coli
NZ_CP083611.1	Enterobacteriaceae	Escherichia	Escherichia coli
NZ_CP091086.1	Enterobacteriaceae	Enterobacter	Enterobacter roggenkampii
NZ_CP091085.1	Enterobacteriaceae	Enterobacter	Enterobacter roggenkampii
NZ_CP091084.1	Enterobacteriaceae	Enterobacter	Enterobacter roggenkampii
NZ_CP091083.1	Enterobacteriaceae	Enterobacter	Enterobacter roggenkampii
NZ_CP091082.1	Enterobacteriaceae	Enterobacter	Enterobacter roggenkampii
NZ_CP098038.1	Bacillaceae	Bacillus	Bacillus subtilis
NZ_CP098037.1	Bacillaceae	Bacillus	Bacillus subtilis
NZ_CP098029.1	Enterococcaceae	Enterococcus	Enterococcus faecalis
NZ_CP098028.1	Enterococcaceae	Enterococcus	Enterococcus faecalis
NZ_CP098027.1	Enterococcaceae	Enterococcus	Enterococcus faecalis
NZ_CP098026.1	Enterococcaceae	Enterococcus	Enterococcus faecalis
NZ_ON470186.1	Bacillaceae	Bacillus	Bacillus thuringiensis
NZ_ON470188.1	Bacillaceae	Bacillus	Bacillus thuringiensis
NZ_OM489433.1	Enterobacteriaceae	Klebsiella	Klebsiella pneumoniae
NZ_OM489432.1	Enterobacteriaceae	Klebsiella	Klebsiella pneumoniae
NZ_ON470183.1	Bacillaceae	Bacillus	Bacillus thuringiensis
NZ_ON470191.1	Bacillaceae	Bacillus	Bacillus thuringiensis
NZ_ON470182.1	Bacillaceae	Bacillus	Bacillus thuringiensis
NZ_ON470176.1	Bacillaceae	Bacillus	Bacillus thuringiensis
NZ_ON470181.1	Bacillaceae	Bacillus	Bacillus thuringiensis
NZ_ON470192.1	Bacillaceae	Bacillus	Bacillus thuringiensis
NZ_ON470187.1	Bacillaceae	Bacillus	Bacillus thuringiensis
NZ_OM105940.1	Enterobacteriaceae	Escherichia	Escherichia coli
NZ_ON470184.1	Bacillaceae	Bacillus	Bacillus thuringiensis
NZ_ON470190.1	Bacillaceae	Bacillus	Bacillus thuringiensis
NZ_ON470180.1	Bacillaceae	Bacillus	Bacillus thuringiensis
NZ_ON470179.1	Bacillaceae	Bacillus	Bacillus thuringiensis
NZ_ON470189.1	Bacillaceae	Bacillus	Bacillus thuringiensis
NZ_ON470175.1	Bacillaceae	Bacillus	Bacillus thuringiensis
NZ_OM489428.1	Enterobacteriaceae	Klebsiella	Klebsiella pneumoniae
NZ_MW133273.1	Enterobacteriaceae	Shigella	Shigella flexneri
NZ_AP025261.1	Burkholderiaceae	Paraburkholderia	Paraburkholderia terrae
NZ_MZ750393.1	Enterobacteriaceae	Enterobacter	Enterobacter hormaechei
NZ_MZ750395.1	Enterobacteriaceae	Enterobacter	Enterobacter hormaechei
NZ_MZ779047.1	Enterobacteriaceae	Enterobacter	Enterobacter hormaechei
NZ_MZ750392.1	Enterobacteriaceae	Enterobacter	Enterobacter hormaechei
NZ_MZ750394.1	Enterobacteriaceae	Enterobacter	Enterobacter hormaechei
NZ_CP090010.1	Desulfovibrionaceae	Paradesulfovibrio (ex Waite et al. 2020)	Paradesulfovibrio bizertensis
NZ_CP063152.1	Bacillaceae	Bacillus	Bacillus subtilis
NZ_MN961670.1	Pseudomonadaceae	Pseudomonas	Pseudomonas putida
NZ_MN629346.1	Aeromonadaceae	Aeromonas	Aeromonas caviae
NZ_MH882484.1	Morganellaceae	Providencia	Providencia rettgeri
NZ_CP023428.1	Bacillaceae	Bacillus	Bacillus subtilis
NZ_CP028203.1	Bacillaceae	Bacillus	Bacillus subtilis
NZ_CP028214.1	Bacillaceae	Bacillus	Bacillus subtilis
NZ_CP044294.1	Enterobacteriaceae	Escherichia	Escherichia coli
NZ_CP041033.1	Enterobacteriaceae	Escherichia	Escherichia coli
NZ_CP041032.1	Enterobacteriaceae	Escherichia	Escherichia coli
NZ_CP046526.1	Enterobacteriaceae	Escherichia	Escherichia coli
NZ_CP023164.1	Enterobacteriaceae	Escherichia	Escherichia coli
NZ_CP042471.2	Enterobacteriaceae	Escherichia	Escherichia coli
NZ_CP046261.1	Enterobacteriaceae	Escherichia	Escherichia coli
NZ_CP046260.1	Enterobacteriaceae	Escherichia	Escherichia coli
NZ_CP041960.1	Enterobacteriaceae	Escherichia	Escherichia coli
NZ_CP041959.1	Enterobacteriaceae	Escherichia	Escherichia coli
NZ_CP041958.1	Enterobacteriaceae	Escherichia	Escherichia coli
NZ_CP041957.1	Enterobacteriaceae	Escherichia	Escherichia coli
NZ_CP041956.1	Enterobacteriaceae	Escherichia	Escherichia coli
NZ_CP046002.1	Enterobacteriaceae	Escherichia	Escherichia coli
NZ_CP046001.1	Enterobacteriaceae	Escherichia	Escherichia coli
NZ_CP046008.1	Enterobacteriaceae	Escherichia	Escherichia coli
NZ_CP046007.1	Enterobacteriaceae	Escherichia	Escherichia coli
NZ_CP046005.1	Enterobacteriaceae	Escherichia	Escherichia coli
NZ_CP046004.1	Enterobacteriaceae	Escherichia	Escherichia coli
NZ_CP045999.1	Enterobacteriaceae	Escherichia	Escherichia coli
NZ_CP045998.1	Enterobacteriaceae	Escherichia	Escherichia coli
NZ_CP045976.1	Enterobacteriaceae	Escherichia	Escherichia coli
NZ_CP045813.1	Bacillaceae	Bacillus	Bacillus subtilis
NZ_CP045822.1	Bacillaceae	Bacillus	Bacillus subtilis
NZ_CP045865.1	Enterobacteriaceae	Escherichia	Escherichia coli
NZ_CP045864.1	Enterobacteriaceae	Escherichia	Escherichia coli
NZ_CP045830.1	Enterobacteriaceae	Escherichia	Escherichia coli
NZ_CP045829.1	Enterobacteriaceae	Escherichia	Escherichia coli
NZ_CP045828.1	Enterobacteriaceae	Escherichia	Escherichia coli
NZ_CP045742.1	Enterobacteriaceae	Escherichia	Escherichia coli
NZ_AP019859.1	Enterobacteriaceae	Escherichia	Escherichia coli
NZ_AP019858.1	Enterobacteriaceae	Escherichia	Escherichia coli
NZ_AP019857.1	Enterobacteriaceae	Escherichia	Escherichia coli
NZ_CP038495.1	Enterobacteriaceae	Escherichia	Escherichia coli
NZ_CP041343.1	Enterobacteriaceae	Escherichia	Escherichia coli
NZ_CP041342.1	Enterobacteriaceae	Escherichia	Escherichia coli
NZ_CP041341.1	Enterobacteriaceae	Escherichia	Escherichia coli
NZ_CP041340.1	Enterobacteriaceae	Escherichia	Escherichia coli
NZ_CP041339.1	Enterobacteriaceae	Escherichia	Escherichia coli
NZ_CP041338.1	Enterobacteriaceae	Escherichia	Escherichia coli
NZ_CP040310.1	Enterobacteriaceae	Escherichia	Escherichia coli
NZ_CP040306.1	Enterobacteriaceae	Escherichia	Escherichia coli
NZ_CP040312.1	Enterobacteriaceae	Escherichia	Escherichia coli
NZ_CP040315.1	Enterobacteriaceae	Escherichia	Escherichia coli
NZ_CP040308.1	Enterobacteriaceae	Escherichia	Escherichia coli
NZ_CP045286.1	Enterobacteriaceae	Escherichia	Escherichia coli
NZ_CP045285.1	Enterobacteriaceae	Escherichia	Escherichia coli
NZ_CP045284.1	Enterobacteriaceae	Escherichia	Escherichia coli
NZ_CP045283.1	Enterobacteriaceae	Escherichia	Escherichia coli
NZ_CP045282.1	Enterobacteriaceae	Escherichia	Escherichia coli
NZ_CP045281.1	Enterobacteriaceae	Escherichia	Escherichia coli
NZ_CP045280.1	Enterobacteriaceae	Escherichia	Escherichia coli
NZ_CP045279.1	Enterobacteriaceae	Escherichia	Escherichia coli
NZ_CP045278.1	Enterobacteriaceae	Escherichia	Escherichia coli
NZ_AP019715.1	Bacillaceae	Bacillus	Bacillus subtilis
NZ_CP034485.1	Bacillaceae	Bacillus	Bacillus subtilis
NZ_CP035396.1	Bacillaceae	Bacillus	Bacillus subtilis
NZ_CP032856.1	Bacillaceae	Bacillus	Bacillus subtilis
NZ_CP032864.1	Bacillaceae	Bacillus	Bacillus subtilis
NZ_CP032874.1	Bacillaceae	Bacillus	Bacillus subtilis
NZ_CP032873.1	Bacillaceae	Bacillus	Bacillus subtilis
NZ_CP032866.1	Bacillaceae	Bacillus	Bacillus subtilis
NZ_CP032862.1	Bacillaceae	Bacillus	Bacillus subtilis
NZ_CP032854.1	Bacillaceae	Bacillus	Bacillus subtilis
NZ_CP032868.1	Bacillaceae	Bacillus	Bacillus subtilis
NZ_CP032859.1	Bacillaceae	Bacillus	Bacillus subtilis
NZ_CP032858.1	Bacillaceae	Bacillus	Bacillus subtilis
NZ_CP020024.1	Bacillaceae	Bacillus	Bacillus subtilis
NZ_CP025942.1	Bacillaceae	Bacillus	Bacillus subtilis
NZ_CP022289.1	Bacillaceae	Bacillus	Bacillus subtilis
NZ_CP022288.1	Bacillaceae	Bacillus	Bacillus subtilis
NZ_CP020103.1	Bacillaceae	Bacillus	Bacillus subtilis
NZ_CP018185.1	Bacillaceae	Bacillus	Bacillus subtilis
NC_021809.1	Bacillaceae	Bacillus	Bacillus subtilis
NC_019694.1	Oscillatoriaceae	Oscillatoria	Oscillatoria acuminata
NC_019700.1	Oscillatoriaceae	Oscillatoria	Oscillatoria acuminata
NC_006825.1	Bacillaceae	Bacillus	Bacillus subtilis
NC_001766.1	Bacillaceae	Bacillus	Bacillus subtilis
NC_001764.1	Bacillaceae	Bacillus	Bacillus subtilis
CP124117.1	Streptococcaceae	Lactococcus	Lactococcus lactis
CP016719.2	Streptococcaceae	Lactococcus	Lactococcus lactis
CP016718.2	Streptococcaceae	Lactococcus	Lactococcus lactis
CP016716.2	Streptococcaceae	Lactococcus	Lactococcus lactis
CP016715.2	Streptococcaceae	Lactococcus	Lactococcus lactis
NZ_CP111071.1	Flammeovirgaceae	Chondrinema	Chondrinema litorale
NZ_CP111070.1	Flammeovirgaceae	Chondrinema	Chondrinema litorale
NZ_CP111068.1	Flammeovirgaceae	Chondrinema	Chondrinema litorale
NZ_CP111067.1	Flammeovirgaceae	Chondrinema	Chondrinema litorale
NZ_CP111066.1	Flammeovirgaceae	Chondrinema	Chondrinema litorale
NZ_CP111064.1	Flammeovirgaceae	Chondrinema	Chondrinema litorale
NZ_CP111063.1	Flammeovirgaceae	Chondrinema	Chondrinema litorale
NZ_CP111062.1	Flammeovirgaceae	Chondrinema	Chondrinema litorale
NZ_CP111061.1	Flammeovirgaceae	Chondrinema	Chondrinema litorale
NZ_CP111060.1	Flammeovirgaceae	Chondrinema	Chondrinema litorale
NZ_CP111059.1	Flammeovirgaceae	Chondrinema	Chondrinema litorale
NZ_CP111058.1	Flammeovirgaceae	Chondrinema	Chondrinema litorale
NZ_CP111057.1	Flammeovirgaceae	Chondrinema	Chondrinema litorale
NZ_CP111056.1	Flammeovirgaceae	Chondrinema	Chondrinema litorale
NZ_CP111055.1	Flammeovirgaceae	Chondrinema	Chondrinema litorale
NZ_CP111054.1	Flammeovirgaceae	Chondrinema	Chondrinema litorale
NZ_CP111053.1	Flammeovirgaceae	Chondrinema	Chondrinema litorale
NZ_CP111052.1	Flammeovirgaceae	Chondrinema	Chondrinema litorale
NZ_CP111051.1	Flammeovirgaceae	Chondrinema	Chondrinema litorale
NZ_CP111050.1	Flammeovirgaceae	Chondrinema	Chondrinema litorale
NZ_CP111049.1	Flammeovirgaceae	Chondrinema	Chondrinema litorale
NZ_CP111048.1	Flammeovirgaceae	Chondrinema	Chondrinema litorale
NZ_CP111047.1	Flammeovirgaceae	Chondrinema	Chondrinema litorale
NZ_CP111045.1	Flammeovirgaceae	Chondrinema	Chondrinema litorale
NZ_CP111044.1	Flammeovirgaceae	Chondrinema	Chondrinema litorale
AP024719.1	Methylothermaceae	Methylomarinovum	Methylomarinovum sp. IN45
CP126542.1	Staphylococcaceae	Staphylococcus	Staphylococcus cohnii
CP126541.1	Staphylococcaceae	Staphylococcus	Staphylococcus cohnii
CP126687.1	Bacillaceae	Bacillus	Bacillus bombysepticus
CP126686.1	Erwiniaceae	Pantoea	Pantoea agglomerans
CP126685.1	Erwiniaceae	Pantoea	Pantoea agglomerans
CP126684.1	Erwiniaceae	Pantoea	Pantoea agglomerans
CP126683.1	Erwiniaceae	Pantoea	Pantoea agglomerans
CP126682.1	Erwiniaceae	Pantoea	Pantoea agglomerans
CP126690.1	Planococcaceae	Kurthia	Kurthia sp. YJT4
CP126628.1	Staphylococcaceae	Staphylococcus	Staphylococcus aureus
NZ_CP117816.1	Legionellaceae	Legionella	Legionella pneumophila
NZ_CP117815.1	Legionellaceae	Legionella	Legionella pneumophila
NZ_CP096817.1	Enterobacteriaceae	Klebsiella	Klebsiella pneumoniae
NZ_CP096816.1	Enterobacteriaceae	Klebsiella	Klebsiella pneumoniae
NZ_CP096815.1	Enterobacteriaceae	Klebsiella	Klebsiella pneumoniae
NZ_CP104928.1	Enterobacteriaceae	Klebsiella	Klebsiella pasteurii
NZ_CP104927.1	Enterobacteriaceae	Klebsiella	Klebsiella pasteurii
NZ_CP104926.1	Enterobacteriaceae	Klebsiella	Klebsiella pasteurii
NZ_CP104636.1	Enterobacteriaceae	Escherichia	Escherichia coli
NZ_CP104635.1	Enterobacteriaceae	Escherichia	Escherichia coli
NZ_CP104634.1	Enterobacteriaceae	Escherichia	Escherichia coli
NZ_CP104633.1	Enterobacteriaceae	Escherichia	Escherichia coli
NZ_CP104632.1	Enterobacteriaceae	Escherichia	Escherichia coli
NZ_CP104631.1	Enterobacteriaceae	Escherichia	Escherichia coli
NZ_CP104630.1	Enterobacteriaceae	Escherichia	Escherichia coli
NZ_CP104617.1	Enterobacteriaceae	Escherichia	Escherichia coli
NZ_CP104616.1	Enterobacteriaceae	Escherichia	Escherichia coli
NZ_CP104615.1	Enterobacteriaceae	Escherichia	Escherichia coli
NZ_CP104614.1	Enterobacteriaceae	Escherichia	Escherichia coli
NZ_CP122505.1	Enterobacteriaceae	Escherichia	Escherichia coli
NZ_CP122502.1	Enterobacteriaceae	Escherichia	Escherichia coli
NZ_CP122501.1	Enterobacteriaceae	Escherichia	Escherichia coli
NZ_CP104612.1	Enterobacteriaceae	Klebsiella	Klebsiella pneumoniae
NZ_CP104611.1	Enterobacteriaceae	Klebsiella	Klebsiella pneumoniae
NZ_CP104610.1	Enterobacteriaceae	Klebsiella	Klebsiella pneumoniae
NZ_CP104609.1	Enterobacteriaceae	Klebsiella	Klebsiella pneumoniae
NZ_CP104608.1	Enterobacteriaceae	Klebsiella	Klebsiella pneumoniae
NZ_CP104607.1	Enterobacteriaceae	Klebsiella	Klebsiella pneumoniae
NZ_CP104606.1	Enterobacteriaceae	Klebsiella	Klebsiella pneumoniae
NZ_CP104605.1	Enterobacteriaceae	Klebsiella	Klebsiella pneumoniae
NZ_CP104604.1	Enterobacteriaceae	Klebsiella	Klebsiella pneumoniae
NZ_CP123973.1	Lactobacillaceae	Ligilactobacillus	Ligilactobacillus salivarius
NZ_CP123972.1	Lactobacillaceae	Ligilactobacillus	Ligilactobacillus salivarius
NZ_CP126579.1	Aeromonadaceae	Aeromonas	Aeromonas veronii
NZ_CP126538.1	Enterobacteriaceae	Citrobacter	Citrobacter freundii
NZ_CP126537.1	Enterobacteriaceae	Citrobacter	Citrobacter freundii
NZ_CP104626.1	Enterobacteriaceae	Escherichia	Escherichia coli
NZ_CP104625.1	Enterobacteriaceae	Escherichia	Escherichia coli
NZ_CP104624.1	Enterobacteriaceae	Escherichia	Escherichia coli
NZ_CP104623.1	Enterobacteriaceae	Escherichia	Escherichia coli
NZ_CP104622.1	Enterobacteriaceae	Escherichia	Escherichia coli
NZ_CP104621.1	Enterobacteriaceae	Escherichia	Escherichia coli
NZ_CP104620.1	Enterobacteriaceae	Escherichia	Escherichia coli
NZ_CP104619.1	Enterobacteriaceae	Escherichia	Escherichia coli
NZ_CP104602.1	Enterobacteriaceae	Escherichia	Escherichia coli
NZ_CP104601.1	Enterobacteriaceae	Escherichia	Escherichia coli
NZ_CP104600.1	Enterobacteriaceae	Escherichia	Escherichia coli
NZ_CP104599.1	Enterobacteriaceae	Escherichia	Escherichia coli
NZ_CP122512.1	Enterobacteriaceae	Escherichia	Escherichia coli
NZ_CP122511.1	Enterobacteriaceae	Escherichia	Escherichia coli
NZ_CP122509.1	Enterobacteriaceae	Escherichia	Escherichia coli
NZ_CP122508.1	Enterobacteriaceae	Escherichia	Escherichia coli
NZ_CP096162.1	Listeriaceae	Listeria	Listeria monocytogenes
NZ_CP096160.1	Listeriaceae	Listeria	Listeria monocytogenes
NZ_CP116811.1	Nitrobacteraceae	Rhodopseudomonas	Rhodopseudomonas palustris
NZ_CP096901.1	Moraxellaceae	Acinetobacter	Acinetobacter baumannii
NZ_CP096900.1	Moraxellaceae	Acinetobacter	Acinetobacter baumannii
NZ_CP096899.1	Moraxellaceae	Acinetobacter	Acinetobacter baumannii
NZ_CP096898.1	Moraxellaceae	Acinetobacter	Acinetobacter baumannii
NZ_CP096897.1	Moraxellaceae	Acinetobacter	Acinetobacter baumannii
NZ_CP096896.1	Moraxellaceae	Acinetobacter	Acinetobacter baumannii
NZ_CP096895.1	Moraxellaceae	Acinetobacter	Acinetobacter baumannii
NZ_CP096158.1	Listeriaceae	Listeria	Listeria monocytogenes
NZ_CP073701.1	Enterobacteriaceae	Escherichia	Escherichia coli
NZ_CP096150.1	Listeriaceae	Listeria	Listeria monocytogenes
NZ_CP073700.1	Enterobacteriaceae	Escherichia	Escherichia coli
NZ_CP073699.1	Enterobacteriaceae	Escherichia	Escherichia coli
NZ_CP122498.1	Enterobacteriaceae	Escherichia	Escherichia coli
NZ_CP122497.1	Enterobacteriaceae	Escherichia	Escherichia coli
NZ_CP109732.1	Enterobacteriaceae	Enterobacter	Enterobacter roggenkampii
NZ_CP109731.1	Enterobacteriaceae	Enterobacter	Enterobacter roggenkampii
NZ_CP109730.1	Enterobacteriaceae	Enterobacter	Enterobacter roggenkampii
NZ_CP109729.1	Enterobacteriaceae	Enterobacter	Enterobacter roggenkampii
NZ_CP109728.1	Enterobacteriaceae	Enterobacter	Enterobacter roggenkampii
NZ_CP121268.1	Bacillaceae	Bacillus	Bacillus subtilis
NZ_CP121267.1	Bacillaceae	Bacillus	Bacillus subtilis
NZ_CP126587.1	Microbacteriaceae	Curtobacterium	Curtobacterium citreum
NZ_CP109743.1	Yersiniaceae	Serratia	Serratia nevei
NZ_CP109742.1	Yersiniaceae	Serratia	Serratia nevei
NZ_CP109741.1	Yersiniaceae	Serratia	Serratia nevei
NZ_CP109740.1	Yersiniaceae	Serratia	Serratia nevei
NZ_CP109755.1	Enterobacteriaceae	Enterobacter	Enterobacter roggenkampii
NZ_CP109754.1	Enterobacteriaceae	Enterobacter	Enterobacter roggenkampii
NZ_CP109935.1	Staphylococcaceae	Staphylococcus	Staphylococcus aureus
NZ_CP109934.1	Staphylococcaceae	Staphylococcus	Staphylococcus aureus
NZ_CP122495.1	Enterobacteriaceae	Escherichia	Escherichia coli
NZ_CP122494.1	Enterobacteriaceae	Escherichia	Escherichia coli
NZ_CP076256.1	Xanthomonadaceae	Xanthomonas	Xanthomonas translucens
NZ_CP049939.1	Lactobacillaceae	Weissella	Weissella paramesenteroides
NZ_CP098326.1	Enterobacteriaceae	Leclercia	Leclercia adecarboxylata
NZ_CP071915.1	Burkholderiaceae	Ralstonia	Ralstonia solanacearum
NZ_AP019681.1	Enterobacteriaceae	Escherichia	Escherichia coli
NZ_AP019680.1	Enterobacteriaceae	Escherichia	Escherichia coli
NZ_AP019679.1	Enterobacteriaceae	Escherichia	Escherichia coli
NZ_AP019678.1	Enterobacteriaceae	Escherichia	Escherichia coli
NZ_AP019677.1	Enterobacteriaceae	Escherichia	Escherichia coli
NZ_AP019676.1	Enterobacteriaceae	Escherichia	Escherichia coli
NZ_CP032792.1	Enterobacteriaceae	Escherichia	Escherichia coli
NZ_CP032810.1	Enterobacteriaceae	Escherichia	Escherichia coli
NZ_CP032809.1	Enterobacteriaceae	Escherichia	Escherichia coli
NZ_CP032794.1	Enterobacteriaceae	Escherichia	Escherichia coli
NZ_CP032813.1	Enterobacteriaceae	Escherichia	Escherichia coli
NZ_CP032812.1	Enterobacteriaceae	Escherichia	Escherichia coli
NZ_CP032807.1	Enterobacteriaceae	Escherichia	Escherichia coli
NZ_CP032806.1	Enterobacteriaceae	Escherichia	Escherichia coli
NZ_CP032800.1	Enterobacteriaceae	Escherichia	Escherichia coli
NZ_CP032799.1	Enterobacteriaceae	Escherichia	Escherichia coli
NZ_CP032798.1	Enterobacteriaceae	Escherichia	Escherichia coli
NZ_CP032804.1	Enterobacteriaceae	Escherichia	Escherichia coli
NZ_CP032802.1	Enterobacteriaceae	Escherichia	Escherichia coli
NZ_CP032796.1	Enterobacteriaceae	Escherichia	Escherichia coli
NZ_CP032790.1	Enterobacteriaceae	Escherichia	Escherichia coli
NZ_CP042592.1	Enterobacteriaceae	Escherichia	Escherichia coli
NZ_CP042591.1	Enterobacteriaceae	Escherichia	Escherichia coli
NZ_CP042590.1	Enterobacteriaceae	Escherichia	Escherichia coli
NZ_CP042589.1	Enterobacteriaceae	Escherichia	Escherichia coli
NZ_CP041453.1	Enterobacteriaceae	Escherichia	Escherichia coli
NZ_CP041451.1	Enterobacteriaceae	Escherichia	Escherichia coli
NZ_CP041450.1	Enterobacteriaceae	Escherichia	Escherichia coli
NZ_CP041443.1	Enterobacteriaceae	Escherichia	Escherichia coli
NZ_CP041441.1	Enterobacteriaceae	Escherichia	Escherichia coli
NZ_CP041440.1	Enterobacteriaceae	Escherichia	Escherichia coli
NZ_CP041439.1	Enterobacteriaceae	Escherichia	Escherichia coli
NZ_CP044144.1	Enterobacteriaceae	Escherichia	Escherichia coli
NZ_CP044142.1	Enterobacteriaceae	Escherichia	Escherichia coli
NZ_CP044139.1	Enterobacteriaceae	Escherichia	Escherichia coli
NZ_CP044138.1	Enterobacteriaceae	Escherichia	Escherichia coli
NZ_CP044137.1	Enterobacteriaceae	Escherichia	Escherichia coli
NZ_CP044146.1	Enterobacteriaceae	Escherichia	Escherichia coli
NZ_CP041449.1	Enterobacteriaceae	Escherichia	Escherichia coli
NZ_CP041447.1	Enterobacteriaceae	Escherichia	Escherichia coli
NZ_CP041446.1	Enterobacteriaceae	Escherichia	Escherichia coli
NZ_CP041445.1	Enterobacteriaceae	Escherichia	Escherichia coli
NZ_CP041444.1	Enterobacteriaceae	Escherichia	Escherichia coli
NZ_CP040271.1	Enterobacteriaceae	Escherichia	Escherichia coli
NZ_CP040270.1	Enterobacteriaceae	Escherichia	Escherichia coli
NZ_CP042936.2	Enterobacteriaceae	Escherichia	Escherichia coli
NZ_CP042935.2	Enterobacteriaceae	Escherichia	Escherichia coli
NZ_CP014746.1	Campylobacteraceae	Campylobacter	Campylobacter jejuni
NZ_CP014745.1	Campylobacteraceae	Campylobacter	Campylobacter jejuni
NZ_CP014743.1	Campylobacteraceae	Campylobacter	Campylobacter jejuni
NZ_CP010303.1	Campylobacteraceae	Campylobacter	Campylobacter jejuni
NZ_CP010302.1	Campylobacteraceae	Campylobacter	Campylobacter jejuni
NZ_CP010074.1	Campylobacteraceae	Campylobacter	Campylobacter jejuni
NZ_CP010073.1	Campylobacteraceae	Campylobacter	Campylobacter jejuni
NC_022354.1	Campylobacteraceae	Campylobacter	Campylobacter jejuni
NZ_CP126514.1	Bacillaceae	Bacillus	Bacillus anthracis
NZ_CP126513.1	Bacillaceae	Bacillus	Bacillus anthracis
NZ_CP126334.1	Enterobacteriaceae	Citrobacter	Citrobacter braakii
NZ_CP126333.1	Enterobacteriaceae	Citrobacter	Citrobacter braakii
NZ_CP126332.1	Enterobacteriaceae	Citrobacter	Citrobacter braakii
NZ_CP126331.1	Enterobacteriaceae	Citrobacter	Citrobacter braakii
NZ_CP126330.1	Enterobacteriaceae	Citrobacter	Citrobacter braakii
NZ_CP126347.1	Enterobacteriaceae	Escherichia	Escherichia coli
NZ_CP126346.1	Enterobacteriaceae	Escherichia	Escherichia coli
NZ_CP126465.1	Bacillaceae	Bacillus	Bacillus anthracis
NZ_CP126464.1	Bacillaceae	Bacillus	Bacillus anthracis
NZ_CP126476.1	Bacillaceae	Bacillus	Bacillus thuringiensis
NZ_CP126475.1	Bacillaceae	Bacillus	Bacillus thuringiensis
NZ_CP126529.1	Bacillaceae	Bacillus	Bacillus toyonensis
NZ_CP126528.1	Bacillaceae	Bacillus	Bacillus toyonensis
NZ_CP126527.1	Bacillaceae	Bacillus	Bacillus toyonensis
NZ_CP126526.1	Bacillaceae	Bacillus	Bacillus toyonensis
NZ_CP126519.1	Bacillaceae	Bacillus	Bacillus toyonensis
NZ_CP126518.1	Bacillaceae	Bacillus	Bacillus toyonensis
NZ_CP126517.1	Bacillaceae	Bacillus	Bacillus toyonensis
NZ_CP126516.1	Bacillaceae	Bacillus	Bacillus toyonensis
NZ_CP126349.1	Enterobacteriaceae	Escherichia	Escherichia coli
NZ_CP126340.1	Enterobacteriaceae	Atlantibacter	Atlantibacter hermannii
NZ_CP126523.1	Bacillaceae	Bacillus	Bacillus toyonensis
NZ_CP126522.1	Bacillaceae	Bacillus	Bacillus toyonensis
NZ_CP126328.1	Enterobacteriaceae	Salmonella	Salmonella enterica
NZ_CP126327.1	Enterobacteriaceae	Salmonella	Salmonella enterica
NZ_CP126326.1	Enterobacteriaceae	Salmonella	Salmonella enterica
CP126592.1	Bacillaceae	Bacillus	Bacillus bombysepticus
CP126591.1	Bacillaceae	Bacillus	Bacillus bombysepticus
CP109682.1	Pseudomonadaceae	Pseudomonas	Pseudomonas aeruginosa
CP109686.1	Pseudomonadaceae	Pseudomonas	Pseudomonas aeruginosa
CP109690.1	Enterobacteriaceae	Klebsiella	Klebsiella pneumoniae
CP109689.1	Enterobacteriaceae	Klebsiella	Klebsiella pneumoniae
CP109688.1	Enterobacteriaceae	Klebsiella	Klebsiella pneumoniae
CP109693.1	Enterobacteriaceae	Enterobacter	Enterobacter asburiae
CP109691.1	Enterobacteriaceae	Enterobacter	Enterobacter asburiae
CP109698.1	Enterobacteriaceae	Enterobacter	Enterobacter asburiae
CP109697.1	Enterobacteriaceae	Enterobacter	Enterobacter asburiae
CP109696.1	Enterobacteriaceae	Enterobacter	Enterobacter asburiae
CP109695.1	Enterobacteriaceae	Enterobacter	Enterobacter asburiae
CP109702.1	Enterobacteriaceae	Klebsiella	Klebsiella pneumoniae
CP109701.1	Enterobacteriaceae	Klebsiella	Klebsiella pneumoniae
CP109700.1	Enterobacteriaceae	Klebsiella	Klebsiella pneumoniae
CP109705.1	Enterobacteriaceae	Klebsiella	Klebsiella pneumoniae
CP109704.1	Enterobacteriaceae	Klebsiella	Klebsiella pneumoniae
CP109710.1	Enterobacteriaceae	Klebsiella	Klebsiella pneumoniae
CP109709.1	Enterobacteriaceae	Klebsiella	Klebsiella pneumoniae
CP109708.1	Enterobacteriaceae	Klebsiella	Klebsiella pneumoniae
CP109707.1	Enterobacteriaceae	Klebsiella	Klebsiella pneumoniae
CP109712.1	Enterobacteriaceae	Citrobacter	Citrobacter freundii
CP109716.1	Enterobacteriaceae	Klebsiella	Klebsiella pneumoniae
CP109715.1	Enterobacteriaceae	Klebsiella	Klebsiella pneumoniae
CP109714.1	Enterobacteriaceae	Klebsiella	Klebsiella pneumoniae
CP109718.1	Enterobacteriaceae	Citrobacter	Citrobacter freundii
CP109717.1	Enterobacteriaceae	Citrobacter	Citrobacter freundii
CP109723.1	Enterobacteriaceae	Klebsiella	Klebsiella pneumoniae
CP109722.1	Enterobacteriaceae	Klebsiella	Klebsiella pneumoniae
CP109721.1	Enterobacteriaceae	Klebsiella	Klebsiella pneumoniae
CP109734.1	Morganellaceae	Providencia	Providencia thailandensis
CP109747.1	Enterobacteriaceae	Citrobacter	Citrobacter portucalensis
CP109746.1	Enterobacteriaceae	Citrobacter	Citrobacter portucalensis
CP109745.1	Enterobacteriaceae	Citrobacter	Citrobacter portucalensis
CP109752.1	Enterobacteriaceae	Enterobacter	Enterobacter hormaechei
CP109751.1	Enterobacteriaceae	Enterobacter	Enterobacter hormaechei
CP109750.1	Enterobacteriaceae	Enterobacter	Enterobacter hormaechei
CP109749.1	Enterobacteriaceae	Enterobacter	Enterobacter hormaechei
CP109755.1	Enterobacteriaceae	Enterobacter	Enterobacter roggenkampii
CP109754.1	Enterobacteriaceae	Enterobacter	Enterobacter roggenkampii
CP126579.1	Aeromonadaceae	Aeromonas	Aeromonas veronii
CP126587.1	Microbacteriaceae	Curtobacterium	Curtobacterium citreum
CP126538.1	Enterobacteriaceae	Citrobacter	Citrobacter freundii
CP126537.1	Enterobacteriaceae	Citrobacter	Citrobacter freundii
CP110855.1	Saprospiraceae	Saprospira	Saprospira grandis
NZ_CP035756.1	Enterobacteriaceae	Escherichia	Escherichia coli
NZ_CP035754.1	Enterobacteriaceae	Escherichia	Escherichia coli
NZ_CP035753.1	Enterobacteriaceae	Escherichia	Escherichia coli
NZ_CP035752.1	Enterobacteriaceae	Escherichia	Escherichia coli
CP037930.1	Enterobacteriaceae	Klebsiella	Klebsiella pneumoniae
CP037929.1	Enterobacteriaceae	Klebsiella	Klebsiella pneumoniae
NZ_CP043945.1	Enterobacteriaceae	Escherichia	Escherichia coli
NZ_CP043944.1	Enterobacteriaceae	Escherichia	Escherichia coli
NZ_CP043943.1	Enterobacteriaceae	Escherichia	Escherichia coli
NZ_CP043952.1	Enterobacteriaceae	Escherichia	Escherichia coli
NZ_CP043951.1	Enterobacteriaceae	Escherichia	Escherichia coli
NZ_CP028585.2	Enterobacteriaceae	Escherichia	Escherichia coli
NZ_CP041681.1	Enterobacteriaceae	Escherichia	Escherichia coli
NZ_CP041680.1	Enterobacteriaceae	Escherichia	Escherichia coli
NZ_CP041679.1	Enterobacteriaceae	Escherichia	Escherichia coli
NZ_CP043230.1	Enterobacteriaceae	Escherichia	Escherichia coli
NZ_CP043229.1	Enterobacteriaceae	Escherichia	Escherichia coli
NZ_CP043228.1	Enterobacteriaceae	Escherichia	Escherichia coli
NZ_CP043182.1	Enterobacteriaceae	Escherichia	Escherichia coli
NZ_CP043206.1	Enterobacteriaceae	Escherichia	Escherichia coli
NZ_CP043194.1	Enterobacteriaceae	Escherichia	Escherichia coli
NZ_CP043221.1	Enterobacteriaceae	Escherichia	Escherichia coli
NZ_CP043220.1	Enterobacteriaceae	Escherichia	Escherichia coli
NZ_CP043219.1	Enterobacteriaceae	Escherichia	Escherichia coli
NZ_CP043218.1	Enterobacteriaceae	Escherichia	Escherichia coli
NZ_CP043202.1	Enterobacteriaceae	Escherichia	Escherichia coli
NZ_CP043190.1	Enterobacteriaceae	Escherichia	Escherichia coli
NZ_CP043208.1	Enterobacteriaceae	Escherichia	Escherichia coli
NZ_CP040929.1	Enterobacteriaceae	Escherichia	Escherichia coli
NZ_CP040928.1	Enterobacteriaceae	Escherichia	Escherichia coli
NZ_CP022228.3	Enterobacteriaceae	Escherichia	Escherichia coli
NZ_CP022227.3	Enterobacteriaceae	Escherichia	Escherichia coli
NZ_CP042870.1	Enterobacteriaceae	Escherichia	Escherichia coli
NZ_CP042869.1	Enterobacteriaceae	Escherichia	Escherichia coli
NZ_CP042868.1	Enterobacteriaceae	Escherichia	Escherichia coli
NZ_CP042866.1	Enterobacteriaceae	Escherichia	Escherichia coli
NZ_CP041625.1	Enterobacteriaceae	Escherichia	Escherichia coli
NZ_CP041624.1	Enterobacteriaceae	Escherichia	Escherichia coli
NZ_CP042249.1	Enterobacteriaceae	Escherichia	Escherichia coli
NZ_CP042248.1	Enterobacteriaceae	Escherichia	Escherichia coli
NZ_CP042247.1	Enterobacteriaceae	Escherichia	Escherichia coli
NZ_CP040455.1	Enterobacteriaceae	Escherichia	Escherichia coli
NZ_CP040454.1	Enterobacteriaceae	Escherichia	Escherichia coli
NZ_CP042245.1	Enterobacteriaceae	Escherichia	Escherichia coli
NZ_CP041121.1	Enterobacteriaceae	Escherichia	Escherichia coli
NZ_CP041120.1	Enterobacteriaceae	Escherichia	Escherichia coli
NZ_CP041119.1	Enterobacteriaceae	Escherichia	Escherichia coli
NZ_CP041118.1	Enterobacteriaceae	Escherichia	Escherichia coli
NZ_CP041117.1	Enterobacteriaceae	Escherichia	Escherichia coli
NZ_CP041116.1	Enterobacteriaceae	Escherichia	Escherichia coli
NZ_CP041115.1	Enterobacteriaceae	Escherichia	Escherichia coli
NZ_CP041114.1	Enterobacteriaceae	Escherichia	Escherichia coli
NZ_CP041113.1	Enterobacteriaceae	Escherichia	Escherichia coli
NZ_CP041112.1	Enterobacteriaceae	Escherichia	Escherichia coli
NZ_CP041111.1	Enterobacteriaceae	Escherichia	Escherichia coli
NZ_CP041358.1	Enterobacteriaceae	Escherichia	Escherichia coli
NZ_CP040923.1	Enterobacteriaceae	Escherichia	Escherichia coli
NZ_CP040922.1	Enterobacteriaceae	Escherichia	Escherichia coli
NZ_CP040921.1	Enterobacteriaceae	Escherichia	Escherichia coli
NZ_CP040920.1	Enterobacteriaceae	Escherichia	Escherichia coli
NZ_CP041003.1	Enterobacteriaceae	Escherichia	Escherichia coli
NZ_CP041001.1	Enterobacteriaceae	Escherichia	Escherichia coli
NZ_CP040073.1	Enterobacteriaceae	Escherichia	Escherichia coli
NZ_CP040072.1	Enterobacteriaceae	Escherichia	Escherichia coli
NZ_CP040071.1	Enterobacteriaceae	Escherichia	Escherichia coli
NZ_CP040070.1	Enterobacteriaceae	Escherichia	Escherichia coli
NZ_CP040069.1	Enterobacteriaceae	Escherichia	Escherichia coli
NZ_CP040068.1	Enterobacteriaceae	Escherichia	Escherichia coli
NZ_CP040885.1	Enterobacteriaceae	Escherichia	Escherichia coli
NZ_CP040884.1	Enterobacteriaceae	Escherichia	Escherichia coli
NZ_CP026841.1	Enterobacteriaceae	Shigella	Shigella dysenteriae
NZ_CP022226.2	Enterobacteriaceae	Escherichia	Escherichia coli
NZ_CP028588.1	Enterobacteriaceae	Escherichia	Escherichia coli
NZ_CP028587.1	Enterobacteriaceae	Escherichia	Escherichia coli
NZ_CP028586.1	Enterobacteriaceae	Escherichia	Escherichia coli
NZ_CP027028.1	Enterobacteriaceae	Shigella	Shigella dysenteriae
NZ_CP126508.1	Enterobacteriaceae	Escherichia	Escherichia coli
NZ_CP126512.1	Enterobacteriaceae	Escherichia	Escherichia coli
NZ_CP126507.1	Enterobacteriaceae	Escherichia	Escherichia coli
NZ_CP126505.1	Enterobacteriaceae	Escherichia	Escherichia coli
NZ_CP126506.1	Enterobacteriaceae	Escherichia	Escherichia coli
NZ_CP126503.1	Enterobacteriaceae	Escherichia	Escherichia coli
NZ_CP126511.1	Enterobacteriaceae	Escherichia	Escherichia coli
NZ_OQ230785.1	Enterobacteriaceae	Escherichia	Escherichia coli
NZ_OQ230784.1	Enterobacteriaceae	Escherichia	Escherichia coli
NZ_CP126509.1	Enterobacteriaceae	Escherichia	Escherichia coli
NZ_CP126504.1	Enterobacteriaceae	Escherichia	Escherichia coli
NZ_OQ230789.1	Enterobacteriaceae	Klebsiella	Klebsiella quasipneumoniae
NZ_OQ230788.1	Enterobacteriaceae	Klebsiella	Klebsiella pneumoniae
NZ_CP124958.1	Enterococcaceae	Enterococcus	Enterococcus faecalis
NZ_OQ230790.1	Enterobacteriaceae	Klebsiella	Klebsiella quasipneumoniae
NZ_OQ230786.1	Enterobacteriaceae	Escherichia	Escherichia coli
NZ_OQ750828.1	Morganellaceae	Providencia	Providencia stuartii
NZ_CP126502.1	Enterobacteriaceae	Escherichia	Escherichia coli
NZ_OQ230787.1	Enterobacteriaceae	Klebsiella	Klebsiella pneumoniae
NZ_CP126510.1	Enterobacteriaceae	Escherichia	Escherichia coli
NZ_OQ230782.1	Morganellaceae	Proteus	Proteus mirabilis
NZ_OQ230783.1	Enterobacteriaceae	Escherichia	Escherichia coli
CP104928.1	Enterobacteriaceae	Klebsiella	Klebsiella pasteurii
CP104927.1	Enterobacteriaceae	Klebsiella	Klebsiella pasteurii
CP104926.1	Enterobacteriaceae	Klebsiella	Klebsiella pasteurii
CP104924.1	Enterobacteriaceae	Citrobacter	Citrobacter portucalensis
CP104923.1	Enterobacteriaceae	Citrobacter	Citrobacter portucalensis
CP104922.1	Enterobacteriaceae	Citrobacter	Citrobacter portucalensis
CP104636.1	Enterobacteriaceae	Escherichia	Escherichia coli
CP104635.1	Enterobacteriaceae	Escherichia	Escherichia coli
CP104634.1	Enterobacteriaceae	Escherichia	Escherichia coli
CP104633.1	Enterobacteriaceae	Escherichia	Escherichia coli
CP104632.1	Enterobacteriaceae	Escherichia	Escherichia coli
CP104631.1	Enterobacteriaceae	Escherichia	Escherichia coli
CP104630.1	Enterobacteriaceae	Escherichia	Escherichia coli
CP104628.1	Enterobacteriaceae	Klebsiella	Klebsiella pneumoniae
CP104626.1	Enterobacteriaceae	Escherichia	Escherichia coli
CP104625.1	Enterobacteriaceae	Escherichia	Escherichia coli
CP104624.1	Enterobacteriaceae	Escherichia	Escherichia coli
CP104623.1	Enterobacteriaceae	Escherichia	Escherichia coli
CP104622.1	Enterobacteriaceae	Escherichia	Escherichia coli
CP104621.1	Enterobacteriaceae	Escherichia	Escherichia coli
CP104620.1	Enterobacteriaceae	Escherichia	Escherichia coli
CP104619.1	Enterobacteriaceae	Escherichia	Escherichia coli
CP104617.1	Enterobacteriaceae	Escherichia	Escherichia coli
CP104616.1	Enterobacteriaceae	Escherichia	Escherichia coli
CP104615.1	Enterobacteriaceae	Escherichia	Escherichia coli
CP104614.1	Enterobacteriaceae	Escherichia	Escherichia coli
CP104612.1	Enterobacteriaceae	Klebsiella	Klebsiella pneumoniae
CP104611.1	Enterobacteriaceae	Klebsiella	Klebsiella pneumoniae
CP104610.1	Enterobacteriaceae	Klebsiella	Klebsiella pneumoniae
CP104609.1	Enterobacteriaceae	Klebsiella	Klebsiella pneumoniae
CP104608.1	Enterobacteriaceae	Klebsiella	Klebsiella pneumoniae
CP104607.1	Enterobacteriaceae	Klebsiella	Klebsiella pneumoniae
CP104606.1	Enterobacteriaceae	Klebsiella	Klebsiella pneumoniae
CP104605.1	Enterobacteriaceae	Klebsiella	Klebsiella pneumoniae
CP104604.1	Enterobacteriaceae	Klebsiella	Klebsiella pneumoniae
CP104602.1	Enterobacteriaceae	Escherichia	Escherichia coli
CP104601.1	Enterobacteriaceae	Escherichia	Escherichia coli
CP104600.1	Enterobacteriaceae	Escherichia	Escherichia coli
CP104599.1	Enterobacteriaceae	Escherichia	Escherichia coli
CP123973.1	Lactobacillaceae	Ligilactobacillus	Ligilactobacillus salivarius
CP123972.1	Lactobacillaceae	Ligilactobacillus	Ligilactobacillus salivarius
CP121268.1	Bacillaceae	Bacillus	Bacillus subtilis
CP121267.1	Bacillaceae	Bacillus	Bacillus subtilis
CP117816.1	Legionellaceae	Legionella	Legionella pneumophila
CP117815.1	Legionellaceae	Legionella	Legionella pneumophila
CP109935.1	Staphylococcaceae	Staphylococcus	Staphylococcus aureus
CP109934.1	Staphylococcaceae	Staphylococcus	Staphylococcus aureus
CP106833.1	Weeksellaceae	Empedobacter	Empedobacter falsenii
CP106832.1	Weeksellaceae	Empedobacter	Empedobacter falsenii
CP126167.1	Enterobacteriaceae	Salmonella	Salmonella enterica
CP122512.1	Enterobacteriaceae	Escherichia	Escherichia coli
CP122511.1	Enterobacteriaceae	Escherichia	Escherichia coli
CP122509.1	Enterobacteriaceae	Escherichia	Escherichia coli
CP122508.1	Enterobacteriaceae	Escherichia	Escherichia coli
CP122505.1	Enterobacteriaceae	Escherichia	Escherichia coli
CP096901.1	Moraxellaceae	Acinetobacter	Acinetobacter baumannii
CP096900.1	Moraxellaceae	Acinetobacter	Acinetobacter baumannii
CP096899.1	Moraxellaceae	Acinetobacter	Acinetobacter baumannii
CP096898.1	Moraxellaceae	Acinetobacter	Acinetobacter baumannii
CP096897.1	Moraxellaceae	Acinetobacter	Acinetobacter baumannii
CP096896.1	Moraxellaceae	Acinetobacter	Acinetobacter baumannii
CP096895.1	Moraxellaceae	Acinetobacter	Acinetobacter baumannii
CP122502.1	Enterobacteriaceae	Escherichia	Escherichia coli
CP122501.1	Enterobacteriaceae	Escherichia	Escherichia coli
CP122498.1	Enterobacteriaceae	Escherichia	Escherichia coli
CP122497.1	Enterobacteriaceae	Escherichia	Escherichia coli
CP096820.1	Moraxellaceae	Acinetobacter	Acinetobacter baumannii
CP096819.1	Moraxellaceae	Acinetobacter	Acinetobacter baumannii
CP096817.1	Enterobacteriaceae	Klebsiella	Klebsiella pneumoniae
CP096816.1	Enterobacteriaceae	Klebsiella	Klebsiella pneumoniae
CP096815.1	Enterobacteriaceae	Klebsiella	Klebsiella pneumoniae
CP122495.1	Enterobacteriaceae	Escherichia	Escherichia coli
CP122494.1	Enterobacteriaceae	Escherichia	Escherichia coli
CP096162.1	Listeriaceae	Listeria	Listeria monocytogenes
CP096160.1	Listeriaceae	Listeria	Listeria monocytogenes
CP096158.1	Listeriaceae	Listeria	Listeria monocytogenes
NZ_CP119132.1	Sphingomonadaceae	Sphingobium	Sphingobium sp. WTD-1
NZ_CP119131.1	Sphingomonadaceae	Sphingobium	Sphingobium sp. WTD-1
NZ_CP119130.1	Sphingomonadaceae	Sphingobium	Sphingobium sp. WTD-1
NZ_CP119129.1	Sphingomonadaceae	Sphingobium	Sphingobium sp. WTD-1
NZ_CP119128.1	Sphingomonadaceae	Sphingobium	Sphingobium sp. WTD-1
CP126308.1	Boseaceae	Bosea	Bosea vestrisii
NZ_CP126155.1	Haloferacaceae	Halobaculum	Halobaculum sp. DT31
NZ_CP126133.1	Carnobacteriaceae	Desemzia	Desemzia incerta
NZ_CP126132.1	Carnobacteriaceae	Desemzia	Desemzia incerta
NZ_CP126131.1	Carnobacteriaceae	Desemzia	Desemzia incerta
NZ_CP126130.1	Carnobacteriaceae	Desemzia	Desemzia incerta
NZ_CP126129.1	Carnobacteriaceae	Desemzia	Desemzia incerta
NZ_CP126157.1	Haloferacaceae	Halobaculum	Halobaculum sp. DT92
NZ_CP126164.1	Haloarculaceae	Halomicroarcula	Halomicroarcula sp. YJ-61-S
NZ_CP126163.1	Haloarculaceae	Halomicroarcula	Halomicroarcula sp. YJ-61-S
NZ_CP126162.1	Haloarculaceae	Halomicroarcula	Halomicroarcula sp. YJ-61-S
NZ_CP126139.1	Enterobacteriaceae	Salmonella	Salmonella enterica
NZ_CP126143.1	Enterobacteriaceae	Salmonella	Salmonella enterica
NZ_CP126142.1	Enterobacteriaceae	Salmonella	Salmonella enterica
NZ_CP126141.1	Enterobacteriaceae	Salmonella	Salmonella enterica
NZ_CP126153.1	Roseobacteraceae	Sagittula	Sagittula sp. MA-2
NZ_CP126152.1	Roseobacteraceae	Sagittula	Sagittula sp. MA-2
NZ_CP126151.1	Roseobacteraceae	Sagittula	Sagittula sp. MA-2
NZ_CP126150.1	Roseobacteraceae	Sagittula	Sagittula sp. MA-2
NZ_CP126149.1	Roseobacteraceae	Sagittula	Sagittula sp. MA-2
NZ_CP126148.1	Roseobacteraceae	Sagittula	Sagittula sp. MA-2
NZ_CP126147.1	Roseobacteraceae	Sagittula	Sagittula sp. MA-2
NZ_CP126146.1	Roseobacteraceae	Sagittula	Sagittula sp. MA-2
NZ_CP124393.1	Enterobacteriaceae	Escherichia	Escherichia coli
CP126153.1	Roseobacteraceae	Sagittula	Sagittula sp. MA-2
CP126152.1	Roseobacteraceae	Sagittula	Sagittula sp. MA-2
CP126151.1	Roseobacteraceae	Sagittula	Sagittula sp. MA-2
CP126150.1	Roseobacteraceae	Sagittula	Sagittula sp. MA-2
CP126149.1	Roseobacteraceae	Sagittula	Sagittula sp. MA-2
CP126148.1	Roseobacteraceae	Sagittula	Sagittula sp. MA-2
CP126147.1	Roseobacteraceae	Sagittula	Sagittula sp. MA-2
CP126146.1	Roseobacteraceae	Sagittula	Sagittula sp. MA-2
NZ_CP096957.1	Pseudomonadaceae	Pseudomonas	Pseudomonas aeruginosa
NZ_CP096963.1	Pseudomonadaceae	Pseudomonas	Pseudomonas aeruginosa
NZ_CP096962.1	Pseudomonadaceae	Pseudomonas	Pseudomonas aeruginosa
NZ_CP116286.1	Erwiniaceae	Pantoea	Pantoea stewartii
CP120348.1	Enterobacteriaceae	Salmonella	Salmonella enterica
NZ_CP125993.1	Bacillaceae	Bacillus	Bacillus cereus
NZ_CP121620.1	Moraxellaceae	Acinetobacter	Acinetobacter baumannii
NZ_CP121618.1	Moraxellaceae	Acinetobacter	Acinetobacter baumannii
NZ_CP121617.1	Moraxellaceae	Acinetobacter	Acinetobacter baumannii
NZ_CP121616.1	Moraxellaceae	Acinetobacter	Acinetobacter baumannii
NZ_CP121603.1	Moraxellaceae	Acinetobacter	Acinetobacter baumannii
NZ_CP121608.1	Moraxellaceae	Acinetobacter	Acinetobacter baumannii
NZ_CP121605.1	Moraxellaceae	Acinetobacter	Acinetobacter baumannii
NZ_CP121594.1	Moraxellaceae	Acinetobacter	Acinetobacter baumannii
NZ_CP121593.1	Moraxellaceae	Acinetobacter	Acinetobacter baumannii
NZ_CP121582.1	Moraxellaceae	Acinetobacter	Acinetobacter baumannii
NZ_HG323816.1	Clostridiaceae	Clostridium	Clostridium chauvoei
CP125993.1	Bacillaceae	Bacillus	Bacillus cereus
CP125991.1	Bacillaceae	Bacillus	Bacillus cereus
CP125990.1	Bacillaceae	Bacillus	Bacillus cereus
NZ_CP110781.1	Enterobacteriaceae	Citrobacter	Citrobacter freundii
NZ_CP110780.1	Enterobacteriaceae	Citrobacter	Citrobacter freundii
NZ_CP110779.1	Enterobacteriaceae	Citrobacter	Citrobacter freundii
NZ_CP110778.1	Enterobacteriaceae	Citrobacter	Citrobacter freundii
NZ_CP110777.1	Enterobacteriaceae	Citrobacter	Citrobacter freundii
NZ_CP110776.1	Enterobacteriaceae	Citrobacter	Citrobacter freundii
NZ_CP123200.1	Enterobacteriaceae	Escherichia	Escherichia coli
NZ_CP123199.1	Enterobacteriaceae	Escherichia	Escherichia coli
NZ_CP123198.1	Enterobacteriaceae	Escherichia	Escherichia coli
NZ_CP123196.1	Enterobacteriaceae	Escherichia	Escherichia coli
NZ_CP123195.1	Enterobacteriaceae	Escherichia	Escherichia coli
NZ_CP116043.1	Enterobacteriaceae	Salmonella	Salmonella enterica
NZ_CP125896.1	Staphylococcaceae	Staphylococcus	Staphylococcus aureus
NZ_CP124453.1	Enterobacteriaceae	Escherichia	Escherichia coli
NZ_CP124452.1	Enterobacteriaceae	Escherichia	Escherichia coli
NZ_CP093500.1	Enterobacteriaceae	Klebsiella	Klebsiella pneumoniae
NZ_CP093499.1	Enterobacteriaceae	Klebsiella	Klebsiella pneumoniae
NZ_CP093498.1	Enterobacteriaceae	Klebsiella	Klebsiella pneumoniae
NZ_CP093497.1	Enterobacteriaceae	Klebsiella	Klebsiella pneumoniae
NZ_CP093496.1	Enterobacteriaceae	Klebsiella	Klebsiella pneumoniae
CP116043.1	Enterobacteriaceae	Salmonella	Salmonella enterica
CP125962.1	Pseudomonadaceae	Pseudomonas	Pseudomonas brassicacearum
NZ_CP125733.1	Enterobacteriaceae	Escherichia	Escherichia coli
NZ_CP125732.1	Enterobacteriaceae	Escherichia	Escherichia coli
NZ_CP094316.1	Hafniaceae	Edwardsiella	Edwardsiella anguillarum
NZ_CP125671.1	Moraxellaceae	Acinetobacter	Acinetobacter sp. KCTC 92772
NZ_CP125670.1	Moraxellaceae	Acinetobacter	Acinetobacter sp. KCTC 92772
NZ_OP950833.1	Enterobacteriaceae	Enterobacter	Enterobacter hormaechei
NZ_OP950835.1	Enterobacteriaceae	Escherichia	Escherichia coli
NZ_OQ298927.1	Enterococcaceae	Enterococcus	Enterococcus avium
NZ_OQ298926.1	Enterococcaceae	Enterococcus	Enterococcus avium
NZ_CP124679.1	Moraxellaceae	Acinetobacter	Acinetobacter baumannii
CP093470.1	Enterobacteriaceae	Klebsiella	Klebsiella pneumoniae
CP093469.1	Enterobacteriaceae	Klebsiella	Klebsiella pneumoniae
CP093468.1	Enterobacteriaceae	Klebsiella	Klebsiella pneumoniae
CP093467.1	Enterobacteriaceae	Klebsiella	Klebsiella pneumoniae
CP093466.1	Enterobacteriaceae	Klebsiella	Klebsiella pneumoniae
CP096863.1	Lactobacillaceae	Lactiplantibacillus	Lactiplantibacillus plantarum
CP119872.1	Methylocystaceae	Methylosinus	Methylosinus trichosporium
CP119871.1	Methylocystaceae	Methylosinus	Methylosinus trichosporium
CP119870.1	Methylocystaceae	Methylosinus	Methylosinus trichosporium
CP094318.1	Hafniaceae	Edwardsiella	Edwardsiella anguillarum
CP125877.1	Vibrionaceae	Vibrio	Vibrio harveyi
CP125873.1	Roseobacteraceae	Phaeobacter	Phaeobacter inhibens
CP125872.1	Roseobacteraceae	Phaeobacter	Phaeobacter inhibens
CP125871.1	Roseobacteraceae	Phaeobacter	Phaeobacter inhibens
CP125859.1	Vibrionaceae	Vibrio	Vibrio parahaemolyticus
CP125858.1	Vibrionaceae	Vibrio	Vibrio parahaemolyticus
NZ_CP124474.1	Enterobacteriaceae	Escherichia	Escherichia coli
NZ_CP124473.1	Enterobacteriaceae	Escherichia	Escherichia coli
NZ_CP124472.1	Enterobacteriaceae	Escherichia	Escherichia coli
NZ_CP124486.1	Enterobacteriaceae	Escherichia	Escherichia coli
NZ_CP124485.1	Enterobacteriaceae	Escherichia	Escherichia coli
NZ_CP124484.1	Enterobacteriaceae	Escherichia	Escherichia coli
NZ_CP124505.1	Enterobacteriaceae	Escherichia	Escherichia coli
NZ_CP124503.1	Enterobacteriaceae	Escherichia	Escherichia coli
NZ_CP124514.1	Enterobacteriaceae	Escherichia	Escherichia coli
NZ_CP125634.1	Lactobacillaceae	Limosilactobacillus	Limosilactobacillus oris
NZ_CP125633.1	Lactobacillaceae	Limosilactobacillus	Limosilactobacillus oris
NZ_CP125632.1	Lactobacillaceae	Limosilactobacillus	Limosilactobacillus oris
NZ_CP125631.1	Lactobacillaceae	Limosilactobacillus	Limosilactobacillus oris
NZ_CP125630.1	Lactobacillaceae	Limosilactobacillus	Limosilactobacillus oris
NZ_CP124423.1	Enterobacteriaceae	Escherichia	Escherichia coli
NZ_CP124422.1	Enterobacteriaceae	Escherichia	Escherichia coli
NZ_CP124421.1	Enterobacteriaceae	Escherichia	Escherichia coli
NZ_CP124459.1	Enterobacteriaceae	Escherichia	Escherichia coli
NZ_CP124458.1	Enterobacteriaceae	Escherichia	Escherichia coli
NZ_CP124457.1	Enterobacteriaceae	Escherichia	Escherichia coli
NZ_CP124456.1	Enterobacteriaceae	Escherichia	Escherichia coli
CP125639.1	Rhizobiaceae	Rhizobium	Rhizobium leguminosarum
CP125638.1	Rhizobiaceae	Rhizobium	Rhizobium leguminosarum
CP125637.1	Rhizobiaceae	Rhizobium	Rhizobium leguminosarum
CP125636.1	Rhizobiaceae	Rhizobium	Rhizobium leguminosarum
NZ_CP125362.1	Pseudomonadaceae	Pseudomonas	Pseudomonas aeruginosa
NZ_CP122453.1	Enterobacteriaceae	Escherichia	Escherichia coli
NZ_CP122452.1	Enterobacteriaceae	Escherichia	Escherichia coli
NZ_CP125389.1	Campylobacteraceae	Campylobacter	Campylobacter jejuni
CP080391.1	Rhizobiaceae	Agrobacterium	Agrobacterium cucumeris
CP080390.1	Rhizobiaceae	Agrobacterium	Agrobacterium cucumeris
CP080389.1	Rhizobiaceae	Agrobacterium	Agrobacterium cucumeris
NZ_CP121590.1	Moraxellaceae	Acinetobacter	Acinetobacter baumannii
NZ_CP121589.1	Moraxellaceae	Acinetobacter	Acinetobacter baumannii
NZ_CP121631.1	Moraxellaceae	Acinetobacter	Acinetobacter baumannii
NZ_CP121630.1	Moraxellaceae	Acinetobacter	Acinetobacter baumannii
NZ_CP121597.1	Moraxellaceae	Acinetobacter	Acinetobacter baumannii
NZ_CP121596.1	Moraxellaceae	Acinetobacter	Acinetobacter baumannii
NZ_CP121562.1	Moraxellaceae	Acinetobacter	Acinetobacter baumannii
NZ_CP121561.1	Moraxellaceae	Acinetobacter	Acinetobacter baumannii
NZ_CP121578.1	Moraxellaceae	Acinetobacter	Acinetobacter baumannii
NZ_CP121566.1	Moraxellaceae	Acinetobacter	Acinetobacter baumannii
NZ_CP121565.1	Moraxellaceae	Acinetobacter	Acinetobacter baumannii
NZ_CP121564.1	Moraxellaceae	Acinetobacter	Acinetobacter baumannii
NZ_CP121559.1	Moraxellaceae	Acinetobacter	Acinetobacter baumannii
NZ_CP121558.1	Moraxellaceae	Acinetobacter	Acinetobacter baumannii
NZ_CP125280.1	Bacillaceae	Bacillus	Bacillus velezensis
CP125362.1	Pseudomonadaceae	Pseudomonas	Pseudomonas aeruginosa
NZ_CP122767.1	Enterobacteriaceae	Escherichia	Escherichia coli
NZ_CP122766.1	Enterobacteriaceae	Escherichia	Escherichia coli
NZ_CP122765.1	Enterobacteriaceae	Escherichia	Escherichia coli
NZ_CP122764.1	Enterobacteriaceae	Escherichia	Escherichia coli
NZ_CP122763.1	Enterobacteriaceae	Escherichia	Escherichia coli
NZ_CP122762.1	Enterobacteriaceae	Escherichia	Escherichia coli
NZ_CP122761.1	Enterobacteriaceae	Escherichia	Escherichia coli
NZ_CP122760.1	Enterobacteriaceae	Escherichia	Escherichia coli
NZ_CP122759.1	Enterobacteriaceae	Escherichia	Escherichia coli
NZ_CP122684.1	Enterobacteriaceae	Escherichia	Escherichia coli
NZ_CP122683.1	Enterobacteriaceae	Escherichia	Escherichia coli
NZ_CP122682.1	Enterobacteriaceae	Escherichia	Escherichia coli
NZ_CP122665.1	Enterobacteriaceae	Escherichia	Escherichia coli
NZ_CP122664.1	Enterobacteriaceae	Escherichia	Escherichia coli
NZ_CP122663.1	Enterobacteriaceae	Escherichia	Escherichia coli
NZ_CP122662.1	Enterobacteriaceae	Escherichia	Escherichia coli
NZ_CP122661.1	Enterobacteriaceae	Escherichia	Escherichia coli
CP125012.1	Enterobacteriaceae	Escherichia	Escherichia coli
CP125011.1	Enterobacteriaceae	Escherichia	Escherichia coli
CP125010.1	Enterobacteriaceae	Escherichia	Escherichia coli
CP125008.1	Enterobacteriaceae	Escherichia	Escherichia coli
CP125007.1	Enterobacteriaceae	Escherichia	Escherichia coli
CP125043.1	Enterobacteriaceae	Escherichia	Escherichia coli
CP125042.1	Enterobacteriaceae	Escherichia	Escherichia coli
CP125041.1	Enterobacteriaceae	Escherichia	Escherichia coli
CP125040.1	Enterobacteriaceae	Escherichia	Escherichia coli
CP124987.1	Enterobacteriaceae	Escherichia	Escherichia coli
CP124973.1	Enterobacteriaceae	Escherichia	Escherichia coli
CP124972.1	Enterobacteriaceae	Escherichia	Escherichia coli
CP124971.1	Enterobacteriaceae	Escherichia	Escherichia coli
CP124984.1	Enterobacteriaceae	Escherichia	Escherichia coli
CP124983.1	Enterobacteriaceae	Escherichia	Escherichia coli
CP124982.1	Enterobacteriaceae	Escherichia	Escherichia coli
CP124981.1	Enterobacteriaceae	Escherichia	Escherichia coli
CP124980.1	Enterobacteriaceae	Escherichia	Escherichia coli
CP124978.1	Enterobacteriaceae	Escherichia	Escherichia coli
CP124977.1	Enterobacteriaceae	Escherichia	Escherichia coli
NZ_CP124808.1	Enterobacteriaceae	Klebsiella	Klebsiella variicola
NZ_CP124807.1	Enterobacteriaceae	Klebsiella	Klebsiella variicola
NZ_CP124806.1	Enterobacteriaceae	Klebsiella	Klebsiella variicola
NZ_CP124805.1	Enterobacteriaceae	Klebsiella	Klebsiella variicola
NZ_CP124829.1	Enterobacteriaceae	Klebsiella	Klebsiella pneumoniae
NZ_CP124828.1	Enterobacteriaceae	Klebsiella	Klebsiella pneumoniae
NZ_CP120964.1	Bacillaceae	Bacillus	Bacillus cereus
NZ_CP120963.1	Bacillaceae	Bacillus	Bacillus cereus
NZ_CP120962.1	Bacillaceae	Bacillus	Bacillus cereus
NZ_CP120961.1	Bacillaceae	Bacillus	Bacillus cereus
NZ_CP120960.1	Bacillaceae	Bacillus	Bacillus cereus
NZ_CP120959.1	Bacillaceae	Bacillus	Bacillus cereus
NZ_CP091479.1	Bacillaceae	Bacillus	Bacillus cereus
NZ_CP091478.1	Bacillaceae	Bacillus	Bacillus cereus
NZ_CP091477.1	Bacillaceae	Bacillus	Bacillus cereus
NZ_CP094630.1	Bacillaceae	Bacillus	Bacillus thuringiensis
NZ_CP094629.1	Bacillaceae	Bacillus	Bacillus thuringiensis
NZ_CP094628.1	Bacillaceae	Bacillus	Bacillus thuringiensis
NZ_CP094627.1	Bacillaceae	Bacillus	Bacillus thuringiensis
NZ_CP094626.1	Bacillaceae	Bacillus	Bacillus thuringiensis
NZ_CP094625.1	Bacillaceae	Bacillus	Bacillus thuringiensis
NZ_CP094402.1	Bacillaceae	Bacillus	Bacillus thuringiensis
NZ_CP094401.1	Bacillaceae	Bacillus	Bacillus thuringiensis
NZ_CP094399.1	Bacillaceae	Bacillus	Bacillus thuringiensis
NZ_CP065510.1	Bacillaceae	Bacillus	Bacillus sp. N447-1
NZ_CP093929.1	Bacillaceae	Bacillus	Bacillus cereus
NZ_AP022951.1	Bacillaceae	Bacillus	Bacillus cereus
NZ_AP022950.1	Bacillaceae	Bacillus	Bacillus cereus
NZ_AP022949.1	Bacillaceae	Bacillus	Bacillus cereus
NZ_AP022948.1	Bacillaceae	Bacillus	Bacillus cereus
NZ_AP022947.1	Bacillaceae	Bacillus	Bacillus cereus
NZ_AP022985.1	Bacillaceae	Bacillus	Bacillus cereus
NZ_AP022984.1	Bacillaceae	Bacillus	Bacillus cereus
NZ_AP022983.1	Bacillaceae	Bacillus	Bacillus cereus
NZ_AP022982.1	Bacillaceae	Bacillus	Bacillus cereus
NZ_CP090089.1	Bacillaceae	Bacillus	Bacillus cereus
NZ_CP090088.1	Bacillaceae	Bacillus	Bacillus cereus
NZ_CP090087.1	Bacillaceae	Bacillus	Bacillus cereus
NZ_CP090085.1	Bacillaceae	Bacillus	Bacillus cereus
NZ_CP090084.1	Bacillaceae	Bacillus	Bacillus cereus
NZ_CP090083.1	Bacillaceae	Bacillus	Bacillus cereus
NZ_CP090082.1	Bacillaceae	Bacillus	Bacillus cereus
NZ_CP072777.1	Bacillaceae	Bacillus	Bacillus cereus
NZ_CP072776.1	Bacillaceae	Bacillus	Bacillus cereus
NZ_CP072775.1	Bacillaceae	Bacillus	Bacillus cereus
NZ_CP053290.1	Bacillaceae	Bacillus	Bacillus cereus
NZ_CP045157.1	Yersiniaceae	Yersinia	Yersinia pestis
NZ_CP045156.1	Yersiniaceae	Yersinia	Yersinia pestis
NZ_CP045155.1	Yersiniaceae	Yersinia	Yersinia pestis
NZ_CP031064.1	Bacillaceae	Bacillus	Bacillus sp. AR4-2
NZ_CP031063.1	Bacillaceae	Bacillus	Bacillus sp. AR4-2
NZ_CP042928.1	Bacillaceae	Bacillus	Bacillus cereus
NZ_CP033695.1	Yersiniaceae	Yersinia	Yersinia pestis
NZ_CP033694.1	Yersiniaceae	Yersinia	Yersinia pestis
NZ_CP033698.1	Yersiniaceae	Yersinia	Yersinia pestis
NZ_CP033697.1	Yersiniaceae	Yersinia	Yersinia pestis
NZ_CP023246.1	Bacillaceae	Bacillus	Bacillus cereus
NZ_CP011146.1	Bacillaceae	Bacillus	Bacillus cereus
NZ_CP006797.1	Yersiniaceae	Yersinia	Yersinia pestis
NZ_CP006796.1	Yersiniaceae	Yersinia	Yersinia pestis
NZ_CP006795.1	Yersiniaceae	Yersinia	Yersinia pestis
NC_021737.1	Clostridiaceae	Clostridium	Clostridium chauvoei
NC_014172.1	Bacillaceae	Bacillus	Bacillus thuringiensis
NC_008119.1	Yersiniaceae	Yersinia	Yersinia pestis
NC_008118.1	Yersiniaceae	Yersinia	Yersinia pestis
CP096150.1	Listeriaceae	Listeria	Listeria monocytogenes
CP095012.1	Streptomycetaceae	Streptomyces	Streptomyces sp. 2P-4
CP076735.1	Vibrionaceae	Photobacterium	Photobacterium damselae
CP076256.1	Xanthomonadaceae	Xanthomonas	Xanthomonas translucens
CP049939.1	Lactobacillaceae	Weissella	Weissella paramesenteroides
NZ_CP122705.1	Enterobacteriaceae	Escherichia	Escherichia coli
NZ_CP124951.1	Enterococcaceae	Enterococcus	Enterococcus faecalis
NZ_CP124944.1	Enterococcaceae	Enterococcus	Enterococcus faecalis
NZ_CP122709.1	Enterobacteriaceae	Escherichia	Escherichia coli
NZ_CP122692.1	Enterobacteriaceae	Escherichia	Escherichia coli
NZ_CP122691.1	Enterobacteriaceae	Escherichia	Escherichia coli
NZ_CP124940.1	Enterococcaceae	Enterococcus	Enterococcus faecalis
NZ_CP124954.1	Enterococcaceae	Enterococcus	Enterococcus faecalis
NZ_CP122693.1	Enterobacteriaceae	Escherichia	Escherichia coli
NZ_CP124948.1	Enterococcaceae	Enterococcus	Enterococcus faecalis
NZ_CP124936.1	Enterococcaceae	Enterococcus	Enterococcus faecalis
NZ_CP124926.1	Enterococcaceae	Enterococcus	Enterococcus faecalis
NZ_CP122708.1	Enterobacteriaceae	Escherichia	Escherichia coli
NZ_CP124961.1	Enterococcaceae	Enterococcus	Enterococcus faecalis
NZ_CP124957.1	Enterococcaceae	Enterococcus	Enterococcus faecalis
NZ_CP124933.1	Enterococcaceae	Enterococcus	Enterococcus faecalis
NZ_CP124929.1	Enterococcaceae	Enterococcus	Enterococcus faecalis
NZ_CP122707.1	Enterobacteriaceae	Escherichia	Escherichia coli
NZ_CP122441.1	Phyllobacteriaceae	Mesorhizobium	Mesorhizobium sp. WSM4875
NZ_CP124932.1	Enterococcaceae	Enterococcus	Enterococcus faecalis
NZ_CP124945.1	Enterococcaceae	Enterococcus	Enterococcus faecalis
NZ_CP122697.1	Enterobacteriaceae	Escherichia	Escherichia coli
NZ_CP124937.1	Enterococcaceae	Enterococcus	Enterococcus faecalis
NZ_CP122694.1	Enterobacteriaceae	Escherichia	Escherichia coli
NZ_CP122699.1	Enterobacteriaceae	Escherichia	Escherichia coli
NZ_CP122698.1	Enterobacteriaceae	Escherichia	Escherichia coli
NZ_CP122711.1	Enterobacteriaceae	Escherichia	Escherichia coli
NZ_CP122696.1	Enterobacteriaceae	Escherichia	Escherichia coli
NZ_CP122710.1	Enterobacteriaceae	Escherichia	Escherichia coli
NZ_CP122706.1	Enterobacteriaceae	Escherichia	Escherichia coli
NZ_CP124946.1	Enterococcaceae	Enterococcus	Enterococcus faecalis
CP126529.1	Bacillaceae	Bacillus	Bacillus toyonensis
CP126528.1	Bacillaceae	Bacillus	Bacillus toyonensis
CP126527.1	Bacillaceae	Bacillus	Bacillus toyonensis
CP126526.1	Bacillaceae	Bacillus	Bacillus toyonensis
CP126523.1	Bacillaceae	Bacillus	Bacillus toyonensis
CP126522.1	Bacillaceae	Bacillus	Bacillus toyonensis
CP126519.1	Bacillaceae	Bacillus	Bacillus toyonensis
CP126518.1	Bacillaceae	Bacillus	Bacillus toyonensis
CP126517.1	Bacillaceae	Bacillus	Bacillus toyonensis
CP126516.1	Bacillaceae	Bacillus	Bacillus toyonensis
CP126514.1	Bacillaceae	Bacillus	Bacillus anthracis
CP126513.1	Bacillaceae	Bacillus	Bacillus anthracis
CP126508.1	Enterobacteriaceae	Escherichia	Escherichia coli
CP126509.1	Enterobacteriaceae	Escherichia	Escherichia coli
CP126511.1	Enterobacteriaceae	Escherichia	Escherichia coli
CP126512.1	Enterobacteriaceae	Escherichia	Escherichia coli
CP126507.1	Enterobacteriaceae	Escherichia	Escherichia coli
CP126506.1	Enterobacteriaceae	Escherichia	Escherichia coli
CP126510.1	Enterobacteriaceae	Escherichia	Escherichia coli
CP126504.1	Enterobacteriaceae	Escherichia	Escherichia coli
CP126503.1	Enterobacteriaceae	Escherichia	Escherichia coli
CP126505.1	Enterobacteriaceae	Escherichia	Escherichia coli
CP126502.1	Enterobacteriaceae	Escherichia	Escherichia coli
CP126476.1	Bacillaceae	Bacillus	Bacillus thuringiensis
CP126475.1	Bacillaceae	Bacillus	Bacillus thuringiensis
CP126497.1	Bacillaceae	Bacillus	Bacillus paralicheniformis
CP126465.1	Bacillaceae	Bacillus	Bacillus anthracis
CP126464.1	Bacillaceae	Bacillus	Bacillus anthracis
CP126347.1	Enterobacteriaceae	Escherichia	Escherichia coli
CP126346.1	Enterobacteriaceae	Escherichia	Escherichia coli
CP126334.1	Enterobacteriaceae	Citrobacter	Citrobacter braakii
CP126333.1	Enterobacteriaceae	Citrobacter	Citrobacter braakii
CP126332.1	Enterobacteriaceae	Citrobacter	Citrobacter braakii
CP126331.1	Enterobacteriaceae	Citrobacter	Citrobacter braakii
CP126330.1	Enterobacteriaceae	Citrobacter	Citrobacter braakii
CP126349.1	Enterobacteriaceae	Escherichia	Escherichia coli
CP126337.1	Morganellaceae	Proteus	Proteus vulgaris
CP126336.1	Morganellaceae	Proteus	Proteus vulgaris
CP126344.1	Enterobacteriaceae	Escherichia	Escherichia coli
CP126447.1	Bacillaceae	Pontibacillus	Pontibacillus chungwhensis
CP126328.1	Enterobacteriaceae	Salmonella	Salmonella enterica
CP126327.1	Enterobacteriaceae	Salmonella	Salmonella enterica
CP126326.1	Enterobacteriaceae	Salmonella	Salmonella enterica
CP126340.1	Enterobacteriaceae	Atlantibacter	Atlantibacter hermannii
CP126324.1	Enterobacteriaceae	Salmonella	Salmonella enterica
NZ_OX332829.1	Chlamydiaceae	Chlamydia	Chlamydia gallinacea
NZ_OX332642.1	Chlamydiaceae	Chlamydia	Chlamydia gallinacea
NZ_OX332824.1	Chlamydiaceae	Chlamydia	Chlamydia gallinacea
NZ_OX332762.1	Chlamydiaceae	Chlamydia	Chlamydia gallinacea
NZ_CP091109.1	Streptococcaceae	Lactococcus	Lactococcus lactis
NZ_CP091108.1	Streptococcaceae	Lactococcus	Lactococcus lactis
NZ_CP091106.1	Streptococcaceae	Lactococcus	Lactococcus lactis
NZ_CP091105.1	Streptococcaceae	Lactococcus	Lactococcus lactis
NZ_CP091104.1	Streptococcaceae	Lactococcus	Lactococcus lactis
NZ_CP071258.1	Enterobacteriaceae	Klebsiella	Klebsiella pneumoniae
NZ_CP071257.1	Enterobacteriaceae	Klebsiella	Klebsiella pneumoniae
NZ_CP071256.1	Enterobacteriaceae	Klebsiella	Klebsiella pneumoniae
NZ_CP071255.1	Enterobacteriaceae	Klebsiella	Klebsiella pneumoniae
NZ_CP071254.1	Enterobacteriaceae	Klebsiella	Klebsiella pneumoniae
NZ_CP071253.1	Enterobacteriaceae	Klebsiella	Klebsiella pneumoniae
NZ_CP090826.1	Streptococcaceae	Lactococcus	Lactococcus lactis
NZ_CP090825.1	Streptococcaceae	Lactococcus	Lactococcus lactis
NZ_CP090824.1	Streptococcaceae	Lactococcus	Lactococcus lactis
NZ_CP090822.1	Streptococcaceae	Lactococcus	Lactococcus lactis
NZ_CP090821.1	Streptococcaceae	Lactococcus	Lactococcus lactis
NZ_CP071262.1	Enterobacteriaceae	Klebsiella	Klebsiella pneumoniae
NZ_CP048396.1	Enterobacteriaceae	Klebsiella	Klebsiella pneumoniae
NZ_CP048395.1	Enterobacteriaceae	Klebsiella	Klebsiella pneumoniae
NZ_CP048394.1	Enterobacteriaceae	Klebsiella	Klebsiella pneumoniae
NZ_CP048393.1	Enterobacteriaceae	Klebsiella	Klebsiella pneumoniae
NZ_CP048392.1	Enterobacteriaceae	Klebsiella	Klebsiella pneumoniae
NZ_CP048391.1	Enterobacteriaceae	Klebsiella	Klebsiella pneumoniae
NZ_CP048390.1	Enterobacteriaceae	Klebsiella	Klebsiella pneumoniae
NZ_CP072562.1	Pseudomonadaceae	Pseudomonas	Pseudomonas sp. BYT-1
NZ_CP072561.1	Pseudomonadaceae	Pseudomonas	Pseudomonas sp. BYT-1
NZ_CP072560.1	Pseudomonadaceae	Pseudomonas	Pseudomonas sp. BYT-1
NZ_CP069382.1	Enterobacteriaceae	Salmonella	Salmonella enterica
NZ_CP086573.1	Staphylococcaceae	Staphylococcus	Staphylococcus argenteus
NZ_CP086575.1	Staphylococcaceae	Staphylococcus	Staphylococcus argenteus
NZ_CP048249.1	Neisseriaceae	Neisseria	Neisseria gonorrhoeae
NZ_CP048248.1	Neisseriaceae	Neisseria	Neisseria gonorrhoeae
NZ_CP048247.1	Neisseriaceae	Neisseria	Neisseria gonorrhoeae
NZ_CP090357.1	Erwiniaceae	Pantoea	Pantoea ananatis
NZ_CP048253.1	Neisseriaceae	Neisseria	Neisseria gonorrhoeae
NZ_CP048252.1	Neisseriaceae	Neisseria	Neisseria gonorrhoeae
NZ_CP048251.1	Neisseriaceae	Neisseria	Neisseria gonorrhoeae
NZ_CP048257.1	Neisseriaceae	Neisseria	Neisseria gonorrhoeae
NZ_CP048256.1	Neisseriaceae	Neisseria	Neisseria gonorrhoeae
NZ_CP048255.1	Neisseriaceae	Neisseria	Neisseria gonorrhoeae
NZ_CP086571.1	Staphylococcaceae	Staphylococcus	Staphylococcus argenteus
NZ_OW969915.1	Enterobacteriaceae	Klebsiella	Klebsiella variicola
NZ_OW969914.1	Enterobacteriaceae	Klebsiella	Klebsiella variicola
NZ_OW969913.1	Enterobacteriaceae	Klebsiella	Klebsiella variicola
NZ_OW970451.1	Enterobacteriaceae	Klebsiella	Klebsiella pneumoniae
NZ_OW970450.1	Enterobacteriaceae	Klebsiella	Klebsiella pneumoniae
NZ_OW970449.1	Enterobacteriaceae	Klebsiella	Klebsiella pneumoniae
NZ_OW970448.1	Enterobacteriaceae	Klebsiella	Klebsiella pneumoniae
NZ_OW970447.1	Enterobacteriaceae	Klebsiella	Klebsiella pneumoniae
NZ_OW970446.1	Enterobacteriaceae	Klebsiella	Klebsiella pneumoniae
NZ_OW970445.1	Enterobacteriaceae	Klebsiella	Klebsiella pneumoniae
NZ_OW969911.1	Enterobacteriaceae	Citrobacter	Citrobacter freundii
NZ_OW969910.1	Enterobacteriaceae	Citrobacter	Citrobacter freundii
NZ_OW969909.1	Enterobacteriaceae	Citrobacter	Citrobacter freundii
NZ_OW969908.1	Enterobacteriaceae	Citrobacter	Citrobacter freundii
NZ_OW969907.1	Enterobacteriaceae	Citrobacter	Citrobacter freundii
NZ_OW969906.1	Enterobacteriaceae	Citrobacter	Citrobacter freundii
NZ_OW969905.1	Enterobacteriaceae	Citrobacter	Citrobacter freundii
NZ_OW968434.1	Enterobacteriaceae	Klebsiella	Klebsiella quasipneumoniae
NZ_OW968433.1	Enterobacteriaceae	Klebsiella	Klebsiella quasipneumoniae
NZ_OW968432.1	Enterobacteriaceae	Klebsiella	Klebsiella quasipneumoniae
NZ_OW970567.1	Enterobacteriaceae	Klebsiella	Klebsiella pneumoniae
NZ_OW970566.1	Enterobacteriaceae	Klebsiella	Klebsiella pneumoniae
NZ_OW970565.1	Enterobacteriaceae	Klebsiella	Klebsiella pneumoniae
NZ_OW970564.1	Enterobacteriaceae	Klebsiella	Klebsiella pneumoniae
NZ_OW970563.1	Enterobacteriaceae	Klebsiella	Klebsiella pneumoniae
NZ_OW970562.1	Enterobacteriaceae	Klebsiella	Klebsiella pneumoniae
NZ_OW970561.1	Enterobacteriaceae	Klebsiella	Klebsiella pneumoniae
NZ_OW970421.1	Enterobacteriaceae	Klebsiella	Klebsiella pneumoniae
NZ_OW970420.1	Enterobacteriaceae	Klebsiella	Klebsiella pneumoniae
NZ_OW970419.1	Enterobacteriaceae	Klebsiella	Klebsiella pneumoniae
NZ_OW970418.1	Enterobacteriaceae	Klebsiella	Klebsiella pneumoniae
NZ_OW970417.1	Enterobacteriaceae	Klebsiella	Klebsiella pneumoniae
NZ_OW970416.1	Enterobacteriaceae	Klebsiella	Klebsiella pneumoniae
NZ_OW970415.1	Enterobacteriaceae	Klebsiella	Klebsiella pneumoniae
NZ_OW970414.1	Enterobacteriaceae	Klebsiella	Klebsiella pneumoniae
[truncated: 100,547 more rows]
