# Supplementary material for: Predicting the bacterial host range of plasmid genomes using the language model-based one-class support vector machine algorithm
Source: Microb Genom. 2025 Feb 11;11(2):001355. doi: 10.1099/mgen.0.001355 (PMC12282233; doi:10.1099/mgen.0.001355)
Supplement: Uncited Supplementary Material 3. [file mgen-11-01355-s003.xlsx]

## Sheet: Sheet1
Supplementary Table 2
The plasmid types and genome accessions used to compare the performance of various tools in predicting broad-host-range plasmids are listed in the table. The reported host genera and their corresponding host ranges are also included.
Plasmid type	Accession id	Reported host at genus level	Reference (PMID)
pAMbeta1	NC_013514.1; GU128949.1	Bacillus	2114531, 3143066
		Clostridium	16348091
		Enterococcus	104973, 24649505
		Lactobacillus	16346389
		Lactococcus	37126651
		Staphylococcus	10489330
		Streptococcus	4202995
pAP1	NC_001787.1; NZ_CP040830.1; NC_002148.1; U83788.1; AF028735.2	Actinomyces	9620977
		Escherichia	16636060
		Klebsiella	16636060
		Erysipelothrix	NC_002148.1 (From NCBI annotation)
		Trueperella	NC_001787.1 (From NCBI annotation)
		Paenibacillus	NZ_CP040830.1 (From NCBI annotation)
		Vibrio	27003504
pB10	LC602699.1	Enterobacter	35014098
		Escherichia	35384690, 33637574, 21642400
		Klebsiella	LC602699.1 (From NCBI annotation)
		Pseudomonas	15375643
pBBR1	NC_025015.1	Bordetella	11222611, 1321324, 12450816
		Flavobacterium	11238965
		Pseudomonas	27287537
pBC1	NC_007068.1; DQ011664.1	Bacillus	1729254
		Bifidobacterium	17704917, 18816375
		Escherichia	18539807
pBC16	NZ_CP122477.1; NZ_CP122476.1; NZ_CP122475.1; NZ_CP122474.1; NZ_CP122473.1; NZ_CP122472.1; NZ_CP122471.1; NZ_CP122470.1; NC_001705.1	Bacillus	6307973
		Clostridium	2721922
		Klebsiella	NZ_CP122477.1 (From NCBI annotation)
		Streptococcus	6307973
pEP2	NZ_CP022727.1; NZ_CP015989.1; CP104740.1	Escherichia	7521871
		Corynebacterium	7521871
		Erwinia	NZ_CP022727.1 (From NCBI annotation)
		Sphingobium	NZ_CP015989.1 (From NCBI annotation)
		Edwardsiella	CP104740.1 (From NCBI annotation)
pIP501	NC_002136.1	Bacillus	9723911
		Clostridium	14597005
		Enterococcus	27563645
		Escherichia	12826062
		Lactobacillus	2506107
		Lactococcus	8376328
		Staphylococcus	30060171
		Streptococcus	25108234
		Streptomyces	12826062
pLS1	NC_015979.1; NC_001380.1; NZ_CP011869.1; CP002462.1; M29725.1	Bacillus	8232217
		Lactobacillus	8378443
		Lactococcus	1840693
		Staphylococcus	9724733
		Streptococcus	8232217, 7628724
		Fructilactobacillus	NC_015979.1 (From NCBI annotation)
		Pseudonocardia	NZ_CP011869.1 (From NCBI annotation)
pWKS1	NC_004160.1; AF482428.1	Agrobacterium	12213930
		Escherichia	12213930
		Paracoccus	NC_004160.1 (From NCBI annotation)
		Rhizobium	12213930
		Rhodobacter	12213930
pWV01	NC_002192.1	Bacillus	9003306
		Enterococcus	20158606
		Lactococcus	9003306
		Streptococcus	2199603, 6313626
RP1	NZ_CP126486.1; NZ_CP126485.1; NZ_CP126484.1; LC700336.1	Acinetobacter	3781624
		Aeromonas	824271
		Enterobacter	6341212
		Escherichia	7007346
		Citrobacter	6341212
		Klebsiella	3111504
		Kocuria	NZ_CP126486.1 (From NCBI annotation)
		Pseudomonas	3111504, 122523
		Proteus	3312610
		Salmonella	8387995
		Streptomyces	16808239
		Vibrio	16348893
		Xanthomonas	16346464
RSF1010	NC_017719.1; NZ_CP063707.1; NC_001740.1; M28829.1; HE654726.1	Enterobacter	9767717
		Escherichia	2653965
		Klebsiella	7765419
		Mycobacterium	1657866
		Pseudomonas	6282695
		Salmonella	20617928
		Serratia	2952635
		Shigella	12624025
		Streptomyces	1657866
		Xanthomonas	7665531
We selected plasmids and determined their hosts through manual literature review. Using PubMed searches with keywords including “plasmid host range” and “broad-host-range plasmid”, we identified frequently reported broad-host-range plasmids. Host information was gathered from PubMed and the headers of NCBI FASTA files. Hosts introduced via external methods such as electroporation, as well as host…
